# Supplementary material for: QSRR modeling of the chromatographic retention behavior of some quinolone and sulfonamide antibacterial agents using firefly algorithm coupled to support vector machine
Source: BMC Chem. 2022 Nov 3;16(1):85. doi: 10.1186/s13065-022-00874-2 (PMC9635186; doi:10.1186/s13065-022-00874-2)
Supplement: Supplementary file 2 — Supplementary Material 2 [file 13065_2022_874_MOESM2_ESM.xlsx]

## Sheet: A
Name	SMILES	apol	ASA	ASA+	ASA-	ASA_H	ASA_P	a_acc	a_acid	a_aro	a_base	a_count	a_don	a_heavy	a_hyd	a_IC	a_ICM	a_nB	a_nBr	a_nC	a_nCl	a_nF	a_nH	a_nI	a_nN	a_nO	a_nP	a_nS	balabanJ	BCUT_PEOE_0	BCUT_PEOE_1	BCUT_PEOE_2	BCUT_PEOE_3	BCUT_SLOGP_0	BCUT_SLOGP_1	BCUT_SLOGP_2	BCUT_SLOGP_3	BCUT_SMR_0	BCUT_SMR_1	BCUT_SMR_2	BCUT_SMR_3	bpol	b_1rotN	b_1rotR	b_ar	b_count	b_double	b_heavy	b_rotN
Sulfacetamide Na	S(=O)([O-])(=NC(=O)C)c1ccc(N)cc1.[Na+]	51.1871	564.06	337.769	163.149	221.034	343.026	0	4	6	1	24	1	15	7	50.7549	2.11479	0	0	8	0	0	9	0	2	3	0	1	3.57246	-2.36691	-0.516058	0.7057	2.32987	-2.34398	-0.40196	0.434809	2.40829	-1.97166	-0.166621	0.425441	2.73586	17.9329	2	0.142857	6	23	1	14	3
Sulfaguanidine	S(=O)(=O)(N=C(N)N)c1ccc(N)cc1	27.8919	393.404	231.987	161.417	138.967	254.437	3	0	6	0	24	3	14	6	47.1683	1.96535	0	0	7	0	0	10	0	4	2	0	1	2.48298	-2.31632	-0.481142	0.513942	2.41036	-2.65315	-0.477925	0.554574	2.37697	-1.943	-0.278013	0.718984	2.6918	16.7481	2	0.142857	6	24	1	14	2
Sulfadiazine	S(=O)(=O)(Nc1ncccn1)c1ccc(N)cc1	33.1719	432.117	264.407	167.71	257.531	174.586	4	0	12	0	27	2	17	9	51.9434	1.92383	0	0	10	0	0	10	0	4	2	0	1	1.84814	-2.29706	-0.661921	0.719753	2.45399	-2.43725	-0.618563	0.781669	2.3892	-1.98337	-0.514201	0.875392	2.76191	20.0481	3	0.166667	12	28	0	18	3
Sulfaclozine	Clc1nc(NS(=O)(=O)c2ccc(N)cc2)cnc1	34.6851	470.066	238.659	231.407	293.216	176.851	4	0	12	0	27	2	18	9	56.6334	2.09753	0	0	10	1	0	9	0	4	2	0	1	1.86515	-2.31919	-0.682068	0.751041	2.42584	-2.43594	-0.631444	0.834318	2.39547	-1.98621	-0.527667	0.918839	2.76622	19.3749	3	0.157895	12	28	0	19	3
Sulfadimethoxine	S(=O)(=O)(Nc1nc(OC)nc(OC)c1)c1ccc(N)cc1	40.9631	512.645	238.697	168.987	254.128	258.518	4	0	12	0	35	2	21	9	67.2024	1.92007	0	0	12	0	0	14	0	4	4	0	1	1.92166	-2.32625	-0.573761	0.579298	2.50083	-2.43745	-0.508743	0.652297	2.40522	-2.00865	-0.385032	0.745453	2.76833	28.2529	5	0.227273	12	36	0	22	5
Sulfadimidine	S(=O)(=O)(Nc1nc(cc(n1)C)C)c1ccc(N)cc1	39.3591	490.194	222.075	154.216	318.307	171.887	4	0	12	0	33	2	19	11	60.1425	1.8225	0	0	12	0	0	14	0	4	2	0	1	1.89614	-2.35764	-0.653373	0.558353	2.45562	-2.44084	-0.617448	0.648258	2.40201	-2.0315	-0.460477	0.86033	2.76502	24.4209	3	0.15	12	34	0	20	3
Sulfadoxine	S(=O)(=O)(Nc1ncnc(OC)c1OC)c1ccc(N)cc1	40.9631	496.106	257.046	142.024	236.486	259.62	5	0	12	0	35	2	21	9	67.2024	1.92007	0	0	12	0	0	14	0	4	4	0	1	1.97824	-2.33861	-0.575723	0.52371	2.48752	-2.43886	-0.509066	0.600783	2.43026	-2.02655	-0.384352	0.743234	2.77139	28.2529	5	0.227273	12	36	0	22	5
Sulfathiazole	s1ccnc1NS(=O)(=O)c1ccc(N)cc1	32.5451	439.467	226.634	212.832	284.967	154.5	3	0	11	0	25	2	16	9	50.2829	2.01131	0	0	9	0	0	9	0	3	2	0	2	1.8592	-2.30763	-0.623378	0.72025	2.42001	-2.42713	-0.53808	0.805915	2.40197	-1.97374	-0.499862	0.854311	2.76863	19.9149	3	0.176471	11	26	0	17	3
SulfadichloropyrazineNa	Clc1nc(N=S(=O)([O-])c2ccc(N)cc2)cnc1.[Na+]	57.6183	648.664	410.27	238.394	316.201	332.462	2	3	12	1	27	1	19	9	61.1627	2.26528	0	0	10	1	0	8	0	4	2	0	1	2.14838	-2.3356	-0.634602	0.796649	2.31899	-2.33656	-0.432156	0.821835	2.42401	-1.94025	-0.384797	0.880207	2.71863	18.9417	3	0.157895	12	27	0	19	3
Sulfanilamide	S(=O)(=O)(N)c1ccc(N)cc1	22.5983	339.057	180.788	158.268	141.972	197.084	2	0	6	0	19	2	11	6	37.2008	1.95794	0	0	6	0	0	8	0	2	2	0	1	2.42745	-2.32695	-0.623647	0.720026	2.35366	-2.57277	-0.53808	0.805915	2.36251	-1.97226	-0.499862	0.854311	2.72035	13.9017	1	0.0909091	6	19	0	11	1
Sulfamethoxazole	S(=O)(=O)(Nc1noc(c1)C)c1ccc(N)cc1	33.5407	460.609	196.512	200.561	284.01	176.599	3	0	11	0	28	2	17	8	53.8231	1.92225	0	0	10	0	0	11	0	3	3	0	1	1.85811	-2.30483	-0.623378	0.68784	2.4308	-2.43209	-0.53808	0.805915	2.41011	-1.98509	-0.499862	0.854311	2.76944	20.4173	3	0.166667	11	29	0	18	3
Sulfapyridine	S(=O)(=O)(Nc1ncccc1)c1ccc(N)cc1	34.4987	457.967	262.125	195.841	308.106	149.861	3	0	12	0	28	2	17	10	51.7436	1.84798	0	0	11	0	0	11	0	3	2	0	1	1.84814	-2.33228	-0.623378	0.72025	2.42488	-2.43613	-0.53808	0.805915	2.39971	-1.99024	-0.499862	0.854311	2.76766	19.8213	3	0.166667	12	29	0	18	3
Sulfaquinoxaline	S(=O)(=O)(Nc1nc2c(nc1)cccc2)c1ccc(N)cc1	41.5455	512.606	285.491	227.115	332.147	180.458	4	0	16	0	33	2	21	13	60.1425	1.8225	0	0	14	0	0	12	0	4	2	0	1	1.53271	-2.32352	-0.664034	0.660262	2.42579	-2.43577	-0.599069	0.757749	2.39761	-1.98671	-0.481574	0.86183	2.76682	22.2345	3	0.130435	17	35	0	23	3
		9.24407	76.4988	60.418	32.8997	62.6287	65.4307	1.28103	1.33012	2.9764	0.375534	4.76902	0.493548	2.95912	1.90815	8.32201	0.12717	0	0	2.21591	0.375534	0	2.21302	0	0.77625	0.77625	0	0.27735	0.510931	0.0198304	0.0591138	0.0915398	0.0551567	0.0828527	0.07078	0.126043	0.0177396	0.0269474	0.107375	0.128578	0.0260714	4.14751	1.08012	0.0362357	3.13172	5.27816	0.375534	3.47519	1.03775
[truncated: 265 more columns]

## Sheet: B
Name	SMILES	apol	ASA	ASA+	ASA-	ASA_H	ASA_P	a_count	a_IC	bpol	b_count	CASA+	CASA-	DASA	DCASA	dipole	dipoleX	E	E_ele	E_nb	E_sol	E_tor	E_vdw	PEOE_VSA+0	PEOE_VSA+1	PEOE_VSA+2	PEOE_VSA+3	PEOE_VSA+6	PEOE_VSA-0	PEOE_VSA-1	PEOE_VSA-2	PEOE_VSA-4	PEOE_VSA-5	PEOE_VSA-6	PEOE_VSA_HYD	PEOE_VSA_NEG	PEOE_VSA_PNEG	PEOE_VSA_POL	PEOE_VSA_POS	PEOE_VSA_PPOS	pmi	pmi1	pmi2	pmi3	pmiX	pmiY	pmiZ	Q_VSA_HYD	Q_VSA_NEG
Sulfacetamide Na	CC(=O)[N-]S(=O)(=O)C1=CC=C(C=C1)N.[Na+]	51.1871	564.06	337.769	163.149	221.034	343.026	24	50.7549	17.9329	23	1249.41	603.487	174.62	645.921	13.4692	12.9458	34.6974	-4.39618	16.6508	-156.914	2.70384	21.0469	44.0055	17.0615	17.238	0	67.0554	34.6154	31.6972	8.07521	0	32.0165	20.218	152.693	126.622	52.2346	123.475	149.545	71.24	5147.25	1198.54	4125.01	4970.95	3930.61	1039.89	176.744	108.509	113.514
Sulfaguanidine	C1=CC(=CC=C1N)S(=O)(=O)N=C(N)N	27.8919	393.404	231.987	161.417	138.967	254.437	24	47.1683	16.7481	24	1194.04	830.812	70.5703	363.225	1.28656	0.039538	-18.1874	-61.7239	-39.9842	-14.6001	6.68878	21.7397	65.6854	32.7431	17.238	0	4.1846	56.5263	8.07521	0	0	0	19.9534	180.268	84.5549	19.9534	34.2436	129.957	14.2902	1661.61	421.154	1363.03	1539.03	1240.03	298.809	122.772	76.9653	113.249
Sulfadiazine	C1=CN=C(N=C1)NS(=O)(=O)C2=CC=C(C=C2)N	33.1719	432.117	264.407	167.71	257.531	174.586	27	51.9434	20.0481	28	1310.4	831.17	96.6968	479.229	1.82361	-0.27886	-19.8158	-64.4112	-34.9009	-21.8217	3.10994	29.5103	46.8909	29.8577	25.857	0	4.1846	56.5263	48.2763	0	0	0	18.0163	207.408	122.819	18.0163	32.3065	116.896	14.2902	2131.78	847.409	1495.58	1920.57	1283.29	637.186	211.301	135.508	118.021
Sulfaclozine	C1=CC(=CC=C1N)S(=O)(=O)NC2=CN=CC(=N2)Cl	34.6851	470.066	238.659	231.407	293.216	176.851	27	56.6334	19.3749	28	1189.24	1153.1	7.25228	36.1381	0.896585	0.496552	28.8875	-24.9583	5.93104	-22.4521	10.453	30.8893	84.9025	34.2113	17.238	10.1056	0	24.5098	29.5819	34.546	0	5.68258	12.3337	235.095	106.654	18.0163	22.2009	150.642	4.1846	3845.16	545.278	3465	3680.04	3281.98	395.342	167.835	148.57	135.348
Sulfadimethoxine	COC1=NC(=NC(=C1)NS(=O)(=O)C2=CC=C(C=C2)N)OC	40.9631	512.645	238.697	168.987	254.128	258.518	35	67.2024	28.2529	36	1355.8	960.186	69.7102	395.616	1.19479	-0.201934	-14.4061	-76.7794	-36.0499	-17.8499	3.71862	40.7295	101.768	49.958	17.238	8.61901	4.1846	89.2896	0	0	0	0	23.0238	266.872	112.313	23.0238	37.314	191.873	14.2902	3378.71	1411.27	2531.83	2814.32	1962.49	848.642	567.58	119.078	123.029
Sulfadimidine	CC1=CC(=NC(=N1)NS(=O)(=O)C2=CC=C(C=C2)N)C	39.3591	490.194	222.075	154.216	318.307	171.887	33	60.1425	24.4209	34	1100.6	764.296	67.8586	336.307	1.89196	-0.60764	-17.9411	-65.6732	-33.4561	-20.4052	3.20007	32.2171	72.4832	21.3269	25.857	0	4.1846	107.421	14.7844	0	0	0	18.0163	241.872	140.221	18.0163	32.3065	133.957	14.2902	2711.5	1129.6	1961.3	2332.1	1581.32	750.505	379.679	169.972	118.021
Sulfadoxine	COC1=C(N=CN=C1OC)NS(=O)(=O)C2=CC=C(C=C2)N	40.9631	496.106	257.046	142.024	236.486	259.62	35	67.2024	28.2529	36	1421.47	785.675	115.023	635.792	1.28466	0.0809717	24.3826	-51.2753	-13.2366	-24.6294	19.9277	38.0386	69.0032	58.2632	34.3156	0	4.1846	105.29	0	0	0	0	23.0238	266.872	128.314	23.0238	37.314	175.872	14.2902	3314.52	1038.28	2477.57	3113.19	2275.13	837.297	202.098	115.282	110.774
Sulfathiazole	C1=CC(=CC=C1N)S(=O)(=O)NC2=NC=CS2	32.5451	439.467	226.634	212.832	284.967	154.5	25	50.2829	19.9149	26	967.276	908.369	13.802	58.9071	1.44157	0.288158	-4.97377	-31.8415	-13.7151	-29.5944	-1.49242	18.1264	35.4747	29.9459	17.238	29.8662	0	37.6764	16.7459	48.777	0	0	12.3337	215.724	115.533	12.3337	16.5183	116.71	4.1846	2699.82	423.906	2417.67	2558.07	2271.81	286.261	141.753	136.234	134.076
SulfadichloropyrazineNa	C1=CC(=CC=C1N)S(=O)(=O)[N-]C2=CN=CC(=N2)Cl.[Na+]	57.6183	648.664	410.27	238.394	316.201	332.462	27	61.1627	18.9417	27	1851.96	1076.11	171.876	775.849	12.0294	-8.10482	68.4403	16.5666	48.5693	-166.068	2.31072	32.0027	64.7012	25.5923	17.238	0	67.0554	43.6262	40.7725	0	0	37.6991	12.3337	200.005	142.507	50.0328	121.273	178.772	71.24	7159.67	3113.75	4285.95	6919.64	3887.48	3024.73	247.463	159.76	140.894
Sulfanilamide	C1=CC(=CC=C1N)S(=O)(=O)N	22.5983	339.057	180.788	158.268	141.972	197.084	19	37.2008	13.9017	19	684.645	599.362	22.5201	85.2838	1.35549	1.0092	-8.43457	-28.3024	-12.2021	-20.1629	-4.49389	16.1003	58.553	17.0615	17.238	0	0	24.5098	0	0	32.0165	0	6.65112	126.406	72.2212	38.6676	42.8522	97.0372	4.1846	1039.58	198.093	897.381	983.689	841.476	142.194	55.9124	76.9653	100.916
Sulfamethoxazole	CC1=CC(=NO1)NS(=O)(=O)C2=CC=C(C=C2)N	33.5407	460.609	196.512	200.561	284.01	176.599	28	53.8231	20.4173	29	811.79	828.519	4.04954	16.7287	0.544917	-0.430982	-7.98042	-33.7607	-16.1903	-20.951	-1.51369	17.5704	55.1961	29.9459	25.6965	10.1056	0	55.5124	0	34.546	0	10.8853	12.5535	211.003	113.497	23.4387	27.6233	125.129	4.1846	2992.47	375.419	2759.88	2849.63	2617.02	232.609	142.84	139.39	131.902
Sulfapyridine	C1=CC=NC(=C1)NS(=O)(=O)C2=CC=C(C=C2)N	34.4987	457.967	262.125	195.841	308.106	149.861	28	51.7436	19.8213	29	1215.21	907.921	66.2838	307.292	1.5982	-0.058715	14.6666	-32.9426	-1.83907	-34.0372	7.07101	31.1035	42.3999	42.7421	17.238	10.1056	0	24.5098	53.5106	34.546	0	0	12.3337	225.052	124.9	12.3337	16.5183	116.67	4.1846	2782.23	386.922	2537.93	2639.6	2395.08	244.444	142.707	147.537	136.849
Sulfaquinoxaline	C1=CC=C2C(=C1)N=CC(=N2)NS(=O)(=O)C3=CC=C(C=C3)N	41.5455	512.606	285.491	227.115	332.147	180.458	33	60.1425	22.2345	35	1543.36	1227.78	58.3765	315.583	0.988405	-0.194721	44.2209	-24.5553	18.2012	-20.3974	10.5583	42.7566	59.1458	53.707	17.238	10.1056	0	43.4643	36.7647	34.546	0	5.68258	12.3337	254.972	132.791	18.0163	22.2009	144.381	4.1846	4653.91	494.839	4334.35	4478.63	4159.06	319.373	175.471	164.058	154.786
	SD	9.24407	76.4988	60.418	32.8997	62.6287	65.4307	4.76902	8.32201	4.14751	5.27816	303.441	188.605	56.165	247.722	4.32464	4.41062	28.4688	26.3498	25.8962	52.4796	6.36196	8.96903	18.2332	13.4317	5.56045	8.6401	24.5485	29.1756	19.605	18.9121	8.87979	12.8412	5.0405	42.2627	20.3245	13.2492	35.9086	28.1736	23.9462	1598.03	769.299	1118.31	1577.29	1094.25	756.867	131.417	30.0993	14.9106
[truncated: 60 more columns]

## Sheet: C
Name	SMILES	RT	k	Aceto%	apol	ASA	ASA+	ASA-	ASA_H	ASA_P	a_count	a_IC	bpol	b_count	CASA+	CASA-	DASA	DCASA	dipole	dipoleX	E	E_ele	E_nb	E_sol	E_tor	E_vdw	PEOE_VSA+0	PEOE_VSA+1	PEOE_VSA+2	PEOE_VSA+3	PEOE_VSA+6	PEOE_VSA-0	PEOE_VSA-1	PEOE_VSA-2	PEOE_VSA-4	PEOE_VSA-5	PEOE_VSA-6	PEOE_VSA_HYD	PEOE_VSA_NEG	PEOE_VSA_PNEG	PEOE_VSA_POL	PEOE_VSA_POS	PEOE_VSA_PPOS	pmi	pmi1	pmi2	pmi3	pmiX	pmiY
Sulfacetamide Na	CC(=O)[N-]S(=O)(=O)C1=CC=C(C=C1)N.[Na+]	2.307	0.1535	50	51.1871	564.06	337.769	163.149	221.034	343.026	24	50.7549	17.9329	23	1249.41	603.487	174.62	645.921	13.4692	12.9458	34.6974	-4.39618	16.6508	-156.914	2.70384	21.0469	44.0055	17.0615	17.238	0	67.0554	34.6154	31.6972	8.07521	0	32.0165	20.218	152.693	126.622	52.2346	123.475	149.545	71.24	5147.25	1198.54	4125.01	4970.95	3930.61	1039.89
Sulfacetamide Na	CC(=O)[N-]S(=O)(=O)C1=CC=C(C=C1)N.[Na+]	2.406	0.203	45	51.1871	564.06	337.769	163.149	221.034	343.026	24	50.7549	17.9329	23	1249.41	603.487	174.62	645.921	13.4692	12.9458	34.6974	-4.39618	16.6508	-156.914	2.70384	21.0469	44.0055	17.0615	17.238	0	67.0554	34.6154	31.6972	8.07521	0	32.0165	20.218	152.693	126.622	52.2346	123.475	149.545	71.24	5147.25	1198.54	4125.01	4970.95	3930.61	1039.89
Sulfacetamide Na	CC(=O)[N-]S(=O)(=O)C1=CC=C(C=C1)N.[Na+]	2.786	0.393	30	51.1871	564.06	337.769	163.149	221.034	343.026	24	50.7549	17.9329	23	1249.41	603.487	174.62	645.921	13.4692	12.9458	34.6974	-4.39618	16.6508	-156.914	2.70384	21.0469	44.0055	17.0615	17.238	0	67.0554	34.6154	31.6972	8.07521	0	32.0165	20.218	152.693	126.622	52.2346	123.475	149.545	71.24	5147.25	1198.54	4125.01	4970.95	3930.61	1039.89
Sulfaguanidine	C1=CC(=CC=C1N)S(=O)(=O)N=C(N)N	2.339	0.1695	50	27.8919	393.404	231.987	161.417	138.967	254.437	24	47.1683	16.7481	24	1194.04	830.812	70.5703	363.225	1.28656	0.039538	-18.1874	-61.7239	-39.9842	-14.6001	6.68878	21.7397	65.6854	32.7431	17.238	0	4.1846	56.5263	8.07521	0	0	0	19.9534	180.268	84.5549	19.9534	34.2436	129.957	14.2902	1661.61	421.154	1363.03	1539.03	1240.03	298.809
Sulfaguanidine	C1=CC(=CC=C1N)S(=O)(=O)N=C(N)N	2.375	0.1875	45	27.8919	393.404	231.987	161.417	138.967	254.437	24	47.1683	16.7481	24	1194.04	830.812	70.5703	363.225	1.28656	0.039538	-18.1874	-61.7239	-39.9842	-14.6001	6.68878	21.7397	65.6854	32.7431	17.238	0	4.1846	56.5263	8.07521	0	0	0	19.9534	180.268	84.5549	19.9534	34.2436	129.957	14.2902	1661.61	421.154	1363.03	1539.03	1240.03	298.809
Sulfaguanidine	C1=CC(=CC=C1N)S(=O)(=O)N=C(N)N	2.512	0.256	30	27.8919	393.404	231.987	161.417	138.967	254.437	24	47.1683	16.7481	24	1194.04	830.812	70.5703	363.225	1.28656	0.039538	-18.1874	-61.7239	-39.9842	-14.6001	6.68878	21.7397	65.6854	32.7431	17.238	0	4.1846	56.5263	8.07521	0	0	0	19.9534	180.268	84.5549	19.9534	34.2436	129.957	14.2902	1661.61	421.154	1363.03	1539.03	1240.03	298.809
Sulfadiazine	C1=CN=C(N=C1)NS(=O)(=O)C2=CC=C(C=C2)N	2.348	0.174	50	33.1719	432.117	264.407	167.71	257.531	174.586	27	51.9434	20.0481	28	1310.4	831.17	96.6968	479.229	1.82361	-0.27886	-19.8158	-64.4112	-34.9009	-21.8217	3.10994	29.5103	46.8909	29.8577	25.857	0	4.1846	56.5263	48.2763	0	0	0	18.0163	207.408	122.819	18.0163	32.3065	116.896	14.2902	2131.78	847.409	1495.58	1920.57	1283.29	637.186
Sulfadiazine	C1=CN=C(N=C1)NS(=O)(=O)C2=CC=C(C=C2)N	2.455	0.2275	45	33.1719	432.117	264.407	167.71	257.531	174.586	27	51.9434	20.0481	28	1310.4	831.17	96.6968	479.229	1.82361	-0.27886	-19.8158	-64.4112	-34.9009	-21.8217	3.10994	29.5103	46.8909	29.8577	25.857	0	4.1846	56.5263	48.2763	0	0	0	18.0163	207.408	122.819	18.0163	32.3065	116.896	14.2902	2131.78	847.409	1495.58	1920.57	1283.29	637.186
Sulfadiazine	C1=CN=C(N=C1)NS(=O)(=O)C2=CC=C(C=C2)N	2.885	0.4425	30	33.1719	432.117	264.407	167.71	257.531	174.586	27	51.9434	20.0481	28	1310.4	831.17	96.6968	479.229	1.82361	-0.27886	-19.8158	-64.4112	-34.9009	-21.8217	3.10994	29.5103	46.8909	29.8577	25.857	0	4.1846	56.5263	48.2763	0	0	0	18.0163	207.408	122.819	18.0163	32.3065	116.896	14.2902	2131.78	847.409	1495.58	1920.57	1283.29	637.186
Sulfaclozine	C1=CC(=CC=C1N)S(=O)(=O)NC2=CN=CC(=N2)Cl	3.097	0.5485	50	34.6851	470.066	238.659	231.407	293.216	176.851	27	56.6334	19.3749	28	1189.24	1153.1	7.25228	36.1381	0.896585	0.496552	28.8875	-24.9583	5.93104	-22.4521	10.453	30.8893	84.9025	34.2113	17.238	10.1056	0	24.5098	29.5819	34.546	0	5.68258	12.3337	235.095	106.654	18.0163	22.2009	150.642	4.1846	3845.16	545.278	3465	3680.04	3281.98	395.342
Sulfaclozine	C1=CC(=CC=C1N)S(=O)(=O)NC2=CN=CC(=N2)Cl	3.503	0.7515	45	34.6851	470.066	238.659	231.407	293.216	176.851	27	56.6334	19.3749	28	1189.24	1153.1	7.25228	36.1381	0.896585	0.496552	28.8875	-24.9583	5.93104	-22.4521	10.453	30.8893	84.9025	34.2113	17.238	10.1056	0	24.5098	29.5819	34.546	0	5.68258	12.3337	235.095	106.654	18.0163	22.2009	150.642	4.1846	3845.16	545.278	3465	3680.04	3281.98	395.342
Sulfaclozine	C1=CC(=CC=C1N)S(=O)(=O)NC2=CN=CC(=N2)Cl	6.391	2.1955	30	34.6851	470.066	238.659	231.407	293.216	176.851	27	56.6334	19.3749	28	1189.24	1153.1	7.25228	36.1381	0.896585	0.496552	28.8875	-24.9583	5.93104	-22.4521	10.453	30.8893	84.9025	34.2113	17.238	10.1056	0	24.5098	29.5819	34.546	0	5.68258	12.3337	235.095	106.654	18.0163	22.2009	150.642	4.1846	3845.16	545.278	3465	3680.04	3281.98	395.342
Sulfadimethoxine	COC1=NC(=NC(=C1)NS(=O)(=O)C2=CC=C(C=C2)N)OC	2.838	0.419	50	40.9631	512.645	238.697	168.987	254.128	258.518	35	67.2024	28.2529	36	1355.8	960.186	69.7102	395.616	1.19479	-0.201934	-14.4061	-76.7794	-36.0499	-17.8499	3.71862	40.7295	101.768	49.958	17.238	8.61901	4.1846	89.2896	0	0	0	0	23.0238	266.872	112.313	23.0238	37.314	191.873	14.2902	3378.71	1411.27	2531.83	2814.32	1962.49	848.642
Sulfadimethoxine	COC1=NC(=NC(=C1)NS(=O)(=O)C2=CC=C(C=C2)N)OC	3.134	0.567	45	40.9631	512.645	238.697	168.987	254.128	258.518	35	67.2024	28.2529	36	1355.8	960.186	69.7102	395.616	1.19479	-0.201934	-14.4061	-76.7794	-36.0499	-17.8499	3.71862	40.7295	101.768	49.958	17.238	8.61901	4.1846	89.2896	0	0	0	0	23.0238	266.872	112.313	23.0238	37.314	191.873	14.2902	3378.71	1411.27	2531.83	2814.32	1962.49	848.642
Sulfadimethoxine	COC1=NC(=NC(=C1)NS(=O)(=O)C2=CC=C(C=C2)N)OC	4.865	1.4325	30	40.9631	512.645	238.697	168.987	254.128	258.518	35	67.2024	28.2529	36	1355.8	960.186	69.7102	395.616	1.19479	-0.201934	-14.4061	-76.7794	-36.0499	-17.8499	3.71862	40.7295	101.768	49.958	17.238	8.61901	4.1846	89.2896	0	0	0	0	23.0238	266.872	112.313	23.0238	37.314	191.873	14.2902	3378.71	1411.27	2531.83	2814.32	1962.49	848.642
Sulfadimidine	CC1=CC(=NC(=N1)NS(=O)(=O)C2=CC=C(C=C2)N)C	2.622	0.311	50	39.3591	490.194	222.075	154.216	318.307	171.887	33	60.1425	24.4209	34	1100.6	764.296	67.8586	336.307	1.89196	-0.60764	-17.9411	-65.6732	-33.4561	-20.4052	3.20007	32.2171	72.4832	21.3269	25.857	0	4.1846	107.421	14.7844	0	0	0	18.0163	241.872	140.221	18.0163	32.3065	133.957	14.2902	2711.5	1129.6	1961.3	2332.1	1581.32	750.505
Sulfadimidine	CC1=CC(=NC(=N1)NS(=O)(=O)C2=CC=C(C=C2)N)C	2.777	0.3885	45	39.3591	490.194	222.075	154.216	318.307	171.887	33	60.1425	24.4209	34	1100.6	764.296	67.8586	336.307	1.89196	-0.60764	-17.9411	-65.6732	-33.4561	-20.4052	3.20007	32.2171	72.4832	21.3269	25.857	0	4.1846	107.421	14.7844	0	0	0	18.0163	241.872	140.221	18.0163	32.3065	133.957	14.2902	2711.5	1129.6	1961.3	2332.1	1581.32	750.505
Sulfadimidine	CC1=CC(=NC(=N1)NS(=O)(=O)C2=CC=C(C=C2)N)C	3.46	0.73	30	39.3591	490.194	222.075	154.216	318.307	171.887	33	60.1425	24.4209	34	1100.6	764.296	67.8586	336.307	1.89196	-0.60764	-17.9411	-65.6732	-33.4561	-20.4052	3.20007	32.2171	72.4832	21.3269	25.857	0	4.1846	107.421	14.7844	0	0	0	18.0163	241.872	140.221	18.0163	32.3065	133.957	14.2902	2711.5	1129.6	1961.3	2332.1	1581.32	750.505
Sulfadoxine	COC1=C(N=CN=C1OC)NS(=O)(=O)C2=CC=C(C=C2)N	2.79	0.395	50	40.9631	496.106	257.046	142.024	236.486	259.62	35	67.2024	28.2529	36	1421.47	785.675	115.023	635.792	1.28466	0.0809717	24.3826	-51.2753	-13.2366	-24.6294	19.9277	38.0386	69.0032	58.2632	34.3156	0	4.1846	105.29	0	0	0	0	23.0238	266.872	128.314	23.0238	37.314	175.872	14.2902	3314.52	1038.28	2477.57	3113.19	2275.13	837.297
Sulfadoxine	COC1=C(N=CN=C1OC)NS(=O)(=O)C2=CC=C(C=C2)N	3.047	0.5235	45	40.9631	496.106	257.046	142.024	236.486	259.62	35	67.2024	28.2529	36	1421.47	785.675	115.023	635.792	1.28466	0.0809717	24.3826	-51.2753	-13.2366	-24.6294	19.9277	38.0386	69.0032	58.2632	34.3156	0	4.1846	105.29	0	0	0	0	23.0238	266.872	128.314	23.0238	37.314	175.872	14.2902	3314.52	1038.28	2477.57	3113.19	2275.13	837.297
Sulfadoxine	COC1=C(N=CN=C1OC)NS(=O)(=O)C2=CC=C(C=C2)N	4.552	1.276	30	40.9631	496.106	257.046	142.024	236.486	259.62	35	67.2024	28.2529	36	1421.47	785.675	115.023	635.792	1.28466	0.0809717	24.3826	-51.2753	-13.2366	-24.6294	19.9277	38.0386	69.0032	58.2632	34.3156	0	4.1846	105.29	0	0	0	0	23.0238	266.872	128.314	23.0238	37.314	175.872	14.2902	3314.52	1038.28	2477.57	3113.19	2275.13	837.297
Sulfathiazole	C1=CC(=CC=C1N)S(=O)(=O)NC2=NC=CS2	2.331	0.1655	50	32.5451	439.467	226.634	212.832	284.967	154.5	25	50.2829	19.9149	26	967.276	908.369	13.802	58.9071	1.44157	0.288158	-4.97377	-31.8415	-13.7151	-29.5944	-1.49242	18.1264	35.4747	29.9459	17.238	29.8662	0	37.6764	16.7459	48.777	0	0	12.3337	215.724	115.533	12.3337	16.5183	116.71	4.1846	2699.82	423.906	2417.67	2558.07	2271.81	286.261
Sulfathiazole	C1=CC(=CC=C1N)S(=O)(=O)NC2=NC=CS2	2.442	0.221	45	32.5451	439.467	226.634	212.832	284.967	154.5	25	50.2829	19.9149	26	967.276	908.369	13.802	58.9071	1.44157	0.288158	-4.97377	-31.8415	-13.7151	-29.5944	-1.49242	18.1264	35.4747	29.9459	17.238	29.8662	0	37.6764	16.7459	48.777	0	0	12.3337	215.724	115.533	12.3337	16.5183	116.71	4.1846	2699.82	423.906	2417.67	2558.07	2271.81	286.261
Sulfathiazole	C1=CC(=CC=C1N)S(=O)(=O)NC2=NC=CS2	2.851	0.4255	30	32.5451	439.467	226.634	212.832	284.967	154.5	25	50.2829	19.9149	26	967.276	908.369	13.802	58.9071	1.44157	0.288158	-4.97377	-31.8415	-13.7151	-29.5944	-1.49242	18.1264	35.4747	29.9459	17.238	29.8662	0	37.6764	16.7459	48.777	0	0	12.3337	215.724	115.533	12.3337	16.5183	116.71	4.1846	2699.82	423.906	2417.67	2558.07	2271.81	286.261
SulfadichloropyrazineNa	C1=CC(=CC=C1N)S(=O)(=O)[N-]C2=CN=CC(=N2)Cl.[Na+]	3.091	0.5455	50	57.6183	648.664	410.27	238.394	316.201	332.462	27	61.1627	18.9417	27	1851.96	1076.11	171.876	775.849	12.0294	-8.10482	68.4403	16.5666	48.5693	-166.068	2.31072	32.0027	64.7012	25.5923	17.238	0	67.0554	43.6262	40.7725	0	0	37.6991	12.3337	200.005	142.507	50.0328	121.273	178.772	71.24	7159.67	3113.75	4285.95	6919.64	3887.48	3024.73
SulfadichloropyrazineNa	C1=CC(=CC=C1N)S(=O)(=O)[N-]C2=CN=CC(=N2)Cl.[Na+]	3.508	0.754	45	57.6183	648.664	410.27	238.394	316.201	332.462	27	61.1627	18.9417	27	1851.96	1076.11	171.876	775.849	12.0294	-8.10482	68.4403	16.5666	48.5693	-166.068	2.31072	32.0027	64.7012	25.5923	17.238	0	67.0554	43.6262	40.7725	0	0	37.6991	12.3337	200.005	142.507	50.0328	121.273	178.772	71.24	7159.67	3113.75	4285.95	6919.64	3887.48	3024.73
SulfadichloropyrazineNa	C1=CC(=CC=C1N)S(=O)(=O)[N-]C2=CN=CC(=N2)Cl.[Na+]	6.354	2.177	30	57.6183	648.664	410.27	238.394	316.201	332.462	27	61.1627	18.9417	27	1851.96	1076.11	171.876	775.849	12.0294	-8.10482	68.4403	16.5666	48.5693	-166.068	2.31072	32.0027	64.7012	25.5923	17.238	0	67.0554	43.6262	40.7725	0	0	37.6991	12.3337	200.005	142.507	50.0328	121.273	178.772	71.24	7159.67	3113.75	4285.95	6919.64	3887.48	3024.73
Sulfanilamide	C1=CC(=CC=C1N)S(=O)(=O)N	2.307	0.1535	50	22.5983	339.057	180.788	158.268	141.972	197.084	19	37.2008	13.9017	19	684.645	599.362	22.5201	85.2838	1.35549	1.0092	-8.43457	-28.3024	-12.2021	-20.1629	-4.49389	16.1003	58.553	17.0615	17.238	0	0	24.5098	0	0	32.0165	0	6.65112	126.406	72.2212	38.6676	42.8522	97.0372	4.1846	1039.58	198.093	897.381	983.689	841.476	142.194
Sulfanilamide	C1=CC(=CC=C1N)S(=O)(=O)N	2.387	0.1935	45	22.5983	339.057	180.788	158.268	141.972	197.084	19	37.2008	13.9017	19	684.645	599.362	22.5201	85.2838	1.35549	1.0092	-8.43457	-28.3024	-12.2021	-20.1629	-4.49389	16.1003	58.553	17.0615	17.238	0	0	24.5098	0	0	32.0165	0	6.65112	126.406	72.2212	38.6676	42.8522	97.0372	4.1846	1039.58	198.093	897.381	983.689	841.476	142.194
Sulfanilamide	C1=CC(=CC=C1N)S(=O)(=O)N	2.59	0.295	30	22.5983	339.057	180.788	158.268	141.972	197.084	19	37.2008	13.9017	19	684.645	599.362	22.5201	85.2838	1.35549	1.0092	-8.43457	-28.3024	-12.2021	-20.1629	-4.49389	16.1003	58.553	17.0615	17.238	0	0	24.5098	0	0	32.0165	0	6.65112	126.406	72.2212	38.6676	42.8522	97.0372	4.1846	1039.58	198.093	897.381	983.689	841.476	142.194
Sulfamethoxazole	CC1=CC(=NO1)NS(=O)(=O)C2=CC=C(C=C2)N	2.841	0.4205	50	33.5407	460.609	196.512	200.561	284.01	176.599	28	53.8231	20.4173	29	811.79	828.519	4.04954	16.7287	0.544917	-0.430982	-7.98042	-33.7607	-16.1903	-20.951	-1.51369	17.5704	55.1961	29.9459	25.6965	10.1056	0	55.5124	0	34.546	0	10.8853	12.5535	211.003	113.497	23.4387	27.6233	125.129	4.1846	2992.47	375.419	2759.88	2849.63	2617.02	232.609
Sulfamethoxazole	CC1=CC(=NO1)NS(=O)(=O)C2=CC=C(C=C2)N	3.136	0.568	45	33.5407	460.609	196.512	200.561	284.01	176.599	28	53.8231	20.4173	29	811.79	828.519	4.04954	16.7287	0.544917	-0.430982	-7.98042	-33.7607	-16.1903	-20.951	-1.51369	17.5704	55.1961	29.9459	25.6965	10.1056	0	55.5124	0	34.546	0	10.8853	12.5535	211.003	113.497	23.4387	27.6233	125.129	4.1846	2992.47	375.419	2759.88	2849.63	2617.02	232.609
Sulfamethoxazole	CC1=CC(=NO1)NS(=O)(=O)C2=CC=C(C=C2)N	5.095	1.5475	30	33.5407	460.609	196.512	200.561	284.01	176.599	28	53.8231	20.4173	29	811.79	828.519	4.04954	16.7287	0.544917	-0.430982	-7.98042	-33.7607	-16.1903	-20.951	-1.51369	17.5704	55.1961	29.9459	25.6965	10.1056	0	55.5124	0	34.546	0	10.8853	12.5535	211.003	113.497	23.4387	27.6233	125.129	4.1846	2992.47	375.419	2759.88	2849.63	2617.02	232.609
Sulfapyridine	C1=CC=NC(=C1)NS(=O)(=O)C2=CC=C(C=C2)N	2.611	0.3055	50	34.4987	457.967	262.125	195.841	308.106	149.861	28	51.7436	19.8213	29	1215.21	907.921	66.2838	307.292	1.5982	-0.058715	14.6666	-32.9426	-1.83907	-34.0372	7.07101	31.1035	42.3999	42.7421	17.238	10.1056	0	24.5098	53.5106	34.546	0	0	12.3337	225.052	124.9	12.3337	16.5183	116.67	4.1846	2782.23	386.922	2537.93	2639.6	2395.08	244.444
Sulfapyridine	C1=CC=NC(=C1)NS(=O)(=O)C2=CC=C(C=C2)N	2.717	0.3585	45	34.4987	457.967	262.125	195.841	308.106	149.861	28	51.7436	19.8213	29	1215.21	907.921	66.2838	307.292	1.5982	-0.058715	14.6666	-32.9426	-1.83907	-34.0372	7.07101	31.1035	42.3999	42.7421	17.238	10.1056	0	24.5098	53.5106	34.546	0	0	12.3337	225.052	124.9	12.3337	16.5183	116.67	4.1846	2782.23	386.922	2537.93	2639.6	2395.08	244.444
Sulfapyridine	C1=CC=NC(=C1)NS(=O)(=O)C2=CC=C(C=C2)N	3.194	0.597	30	34.4987	457.967	262.125	195.841	308.106	149.861	28	51.7436	19.8213	29	1215.21	907.921	66.2838	307.292	1.5982	-0.058715	14.6666	-32.9426	-1.83907	-34.0372	7.07101	31.1035	42.3999	42.7421	17.238	10.1056	0	24.5098	53.5106	34.546	0	0	12.3337	225.052	124.9	12.3337	16.5183	116.67	4.1846	2782.23	386.922	2537.93	2639.6	2395.08	244.444
Sulfaquinoxaline	C1=CC=C2C(=C1)N=CC(=N2)NS(=O)(=O)C3=CC=C(C=C3)N	3.038	0.519	50	41.5455	512.606	285.491	227.115	332.147	180.458	33	60.1425	22.2345	35	1543.36	1227.78	58.3765	315.583	0.988405	-0.194721	44.2209	-24.5553	18.2012	-20.3974	10.5583	42.7566	59.1458	53.707	17.238	10.1056	0	43.4643	36.7647	34.546	0	5.68258	12.3337	254.972	132.791	18.0163	22.2009	144.381	4.1846	4653.91	494.839	4334.35	4478.63	4159.06	319.373
Sulfaquinoxaline	C1=CC=C2C(=C1)N=CC(=N2)NS(=O)(=O)C3=CC=C(C=C3)N	3.431	0.7155	45	41.5455	512.606	285.491	227.115	332.147	180.458	33	60.1425	22.2345	35	1543.36	1227.78	58.3765	315.583	0.988405	-0.194721	44.2209	-24.5553	18.2012	-20.3974	10.5583	42.7566	59.1458	53.707	17.238	10.1056	0	43.4643	36.7647	34.546	0	5.68258	12.3337	254.972	132.791	18.0163	22.2009	144.381	4.1846	4653.91	494.839	4334.35	4478.63	4159.06	319.373
Sulfaquinoxaline	C1=CC=C2C(=C1)N=CC(=N2)NS(=O)(=O)C3=CC=C(C=C3)N	6.441	2.2205	30	41.5455	512.606	285.491	227.115	332.147	180.458	33	60.1425	22.2345	35	1543.36	1227.78	58.3765	315.583	0.988405	-0.194721	44.2209	-24.5553	18.2012	-20.3974	10.5583	42.7566	59.1458	53.707	17.238	10.1056	0	43.4643	36.7647	34.546	0	5.68258	12.3337	254.972	132.791	18.0163	22.2009	144.381	4.1846	4653.91	494.839	4334.35	4478.63	4159.06	319.373
[truncated: 63 more columns]

## Sheet: D
	Buffer 50%	Buffer 55%	Buffer 70%	k aceto 50	k aceto 45	k aceto 30
Sulfacetamide Na	2.307	2.406	2.786	0.1535	0.203	0.393
Sulfaguanidine	2.339	2.375	2.512	0.1695	0.1875	0.256
Sulfadiazine	2.348	2.455	2.885	0.174	0.2275	0.4425
Sulfaclozine	3.097	3.503	6.391	0.5485	0.7515	2.1955
Sulfadimethoxine	2.838	3.134	4.865	0.419	0.567	1.4325
Sulfadimidine	2.622	2.777	3.46	0.311	0.3885	0.73
Sulfadoxine	2.79	3.047	4.552	0.395	0.5235	1.276
Sulfathiazole	2.331	2.442	2.851	0.1655	0.221	0.4255
SulfadichloropyrazineNa	3.091	3.508	6.354	0.5455	0.754	2.177
Sulfanilamide	2.307	2.387	2.59	0.1535	0.1935	0.295
Sulfamethoxazole	2.841	3.136	5.095	0.4205	0.568	1.5475
Sulfapyridine	2.611	2.717	3.194	0.3055	0.3585	0.597
Sulfaquinoxaline	3.038	3.431	6.441	0.519	0.7155	2.2205
