# Supplementary material for: QSRR modeling of the chromatographic retention behavior of some quinolone and sulfonamide antibacterial agents using firefly algorithm coupled to support vector machine
Source: BMC Chem. 2022 Nov 3;16(1):85. doi: 10.1186/s13065-022-00874-2 (PMC9635186; doi:10.1186/s13065-022-00874-2)
Supplement: Supplementary file 3 — Supplementary Material 3 [file 13065_2022_874_MOESM3_ESM.xlsx]

## Sheet: A
mol	ID	Name	apol	ASA	ASA+	ASA-	ASA_H	ASA_P	a_acc	a_acid	a_aro	a_base	a_count	a_don	a_heavy	a_hyd	a_IC	a_ICM	a_nB	a_nBr	a_nC	a_nCl	a_nF	a_nH	a_nI	a_nN	a_nO	a_nP	a_nS	balabanJ	BCUT_PEOE_0	BCUT_PEOE_1	BCUT_PEOE_2	BCUT_PEOE_3	BCUT_SLOGP_0	BCUT_SLOGP_1	BCUT_SLOGP_2	BCUT_SLOGP_3	BCUT_SMR_0	BCUT_SMR_1	BCUT_SMR_2	BCUT_SMR_3	bpol	b_1rotN	b_1rotR	b_ar	b_count	b_double	b_heavy
Fc1cc2c(N(C=C(C(O)=O)C2=O)C2CC2)c(OC)c1N1CC([NH2+]CC1)C	1A	Gati 3.56	55.8412	583.491	246.798	149.525	361.756	221.735	4	0	6	1	50	2	27	18	84.6854	1.69371	0	0	19	0	1	23	0	3	4	0	0	1.62964	-2.75907	-0.549381	0.574647	2.76572	-3.44156	-0.514864	0.62511	2.81261	-2.54122	-0.367361	0.744179	3.03245	34.1388	4	0.133333	6	53	3	30
Fc1c2N(C=C(C(O)=O)C(=O)c2cc(F)c1N1CC([NH2+]CC1)C)CC	2A	lome 2.23	50.0759	556.556	175.228	118.921	366.01	190.547	3	0	6	1	45	2	25	17	79.6982	1.77107	0	0	17	0	2	20	0	3	3	0	0	1.83273	-2.7583	-0.557318	0.550245	2.74249	-3.4416	-0.455679	0.639059	2.53889	-2.54115	-0.355594	0.729269	2.95906	30.1461	3	0.111111	6	47	3	27
Fc1c2N(C=C(C(=O)[O-])C(=O)c2cc(F)c1N1CC([NH2+]CC1)C)CC	2B	lome6.5	49.4091	547.849	137.453	148.732	361.134	186.714	1	2	6	1	44	0	25	17	78.5077	1.78427	0	0	17	0	2	19	0	3	3	0	0	1.83273	-2.7583	-0.565301	0.470698	2.74248	-3.4416	-0.502418	0.647655	2.53862	-2.54115	-0.304666	0.711634	2.95905	30.0109	3	0.111111	6	46	3	27
Fc1c2N(C=C(C(=O)[O-])C(=O)c2cc(F)c1N1CC(NCC1)C)CC	2C	lome 8.23 minor	48.7423	547.216	121.793	159.377	364.676	182.54	2	2	6	0	43	1	25	17	77.2741	1.79707	0	0	17	0	2	18	0	3	3	0	0	1.83273	-2.74636	-0.559505	0.531035	2.6615	-2.91293	-0.521066	0.644385	2.56417	-2.45647	-0.352719	0.693624	2.946	29.5777	3	0.111111	6	45	3	27
Fc1cc2c(N(C=C(C(O)=O)C2=O)C2CC2)c(OC)c1N1CC2C([NH2+]CCC2)C1	3A	moxi 2.2	60.6948	625.792	252.111	150.663	398.314	227.478	4	0	6	1	54	2	29	20	89.674	1.66063	0	0	21	0	1	25	0	3	4	0	0	1.41799	-2.77262	-0.569005	0.578746	2.86568	-3.42884	-0.511848	0.626401	2.81323	-2.57229	-0.393922	0.718055	3.08715	36.3252	4	0.121212	6	58	3	33
Fc1cc2c(N(C=C(C(=O)[O-])C2=O)C2CC2)c(OC)c1N1CC2C([NH2+]CCC2)C1	3B	moxi 8.23	60.028	624.686	221.158	178.884	397.573	227.113	2	2	6	1	53	0	29	20	88.5471	1.6707	0	0	21	0	1	24	0	3	4	0	0	1.41799	-2.77262	-0.55172	0.532215	2.86567	-3.42884	-0.530408	0.646847	2.81317	-2.57229	-0.358019	0.680669	3.08715	36.19	4	0.121212	6	57	3	33
Fc1cc2c3N(C=C(C(=O)[O-])C2=O)C(CCc3c1N1CCC(O)CC1)C	4A	nadi 3.5	52.7409	554.97	113.239	172.531	364.637	190.333	2	2	6	0	46	1	26	18	76.9347	1.67249	0	0	19	0	1	20	0	2	4	0	0	1.60995	-2.7485	-0.547163	0.593819	2.70206	-2.79675	-0.535867	0.68682	2.71018	-2.48034	-0.394846	0.7029	2.9725	29.9011	2	0.0689655	6	49	3	29
Fc1cc2c(N(C=C(C(O)=O)C2=O)CC)cc1N1CC[NH2+]CC1	5A	nor 3.56	47.0921	539.332	183.508	128.516	334.975	204.357	3	0	6	1	42	2	23	15	72.2569	1.7204	0	0	16	0	1	19	0	3	3	0	0	1.75669	-2.72557	-0.577672	0.559845	2.70041	-3.43112	-0.473357	0.648899	2.51919	-2.50453	-0.356178	0.743769	2.92245	27.8499	3	0.12	6	44	3	25
Fc1cc2c(N(C=C(C(=O)[O-])C2=O)CC)cc1N1CC[NH2+]CC1	5B	nor 8.23 major	46.4253	536.755	153.255	157.195	332.075	204.681	1	2	6	1	41	0	23	15	71.0912	1.73393	0	0	16	0	1	18	0	3	3	0	0	1.75669	-2.72559	-0.572721	0.489466	2.70039	-3.43112	-0.515429	0.655396	2.51855	-2.50453	-0.306038	0.717512	2.92243	27.7147	3	0.12	6	43	3	25
Fc1cc2c3N(C=C(C(O)=O)C2=O)C(COc3c1N1CC[NH+](CC1)C)C	6A	oflox 2.23	52.7477	562.133	181.75	121.361	361.188	200.944	4	0	6	1	47	2	26	17	81.0135	1.72369	0	0	18	0	1	21	0	3	4	0	0	1.60995	-2.77085	-0.535013	0.569113	2.73648	-3.50707	-0.505535	0.562278	2.61013	-2.54984	-0.363411	0.705861	2.95959	33.2723	2	0.0689655	6	50	3	29
Fc1cc2c3N(C=C(C(=O)[O-])C2=O)C(COc3c1N1CC[NH+](CC1)C)C	6B	oflox 5.2 minor	52.0809	555.925	148.065	149.136	355.111	200.814	2	2	6	1	46	0	26	17	79.8317	1.73547	0	0	18	0	1	20	0	3	4	0	0	1.60995	-2.77087	-0.544477	0.476322	2.73644	-3.50707	-0.555163	0.532804	2.60973	-2.54984	-0.296851	0.67958	2.95956	33.1371	2	0.0689655	6	49	3	29
Fc1cc2c3N(C=C(C(=O)[O-])C2=O)C(COc3c1N1CCN(CC1)C)C	6C	oflox 8.23	51.4141	558.03	139.361	154.836	363.391	194.639	3	2	6	0	45	0	26	17	78.6092	1.74687	0	0	18	0	1	19	0	3	4	0	0	1.60995	-2.74649	-0.539596	0.338331	2.65268	-2.87015	-0.432944	0.493122	2.61829	-2.45242	-0.207605	0.597699	2.94228	32.7039	2	0.0689655	6	48	3	29
Fc1cc2c(N(C=C(C(O)=O)C2=O)C2CC2)cc1N1CC[NH2+]CC1	7A	cipro 3.56	48.8521	549.117	270.619	153.793	320.308	228.809	3	0	6	1	43	2	24	16	73.6221	1.71214	0	0	17	0	1	19	0	3	3	0	0	1.53686	-2.72544	-0.595481	0.642468	2.76335	-3.43112	-0.56946	0.729498	2.81045	-2.50451	-0.411306	0.787973	3.03129	27.8499	3	0.111111	6	46	3	27
Fc1cc2c(N(C=C(C(=O)[O-])C2=O)C2CC2)cc1N1CC[NH2+]CC1	7B	cipro 6.5	48.1853	549.271	241.645	182.071	318.815	230.456	1	2	6	1	42	0	24	16	72.422	1.72433	0	0	17	0	1	18	0	3	3	0	0	1.53686	-2.72545	-0.591253	0.610507	2.76274	-3.43112	-0.564769	0.711275	2.8104	-2.50451	-0.381407	0.798378	3.03119	27.7147	3	0.111111	6	45	3	27
Fc1cc2c(N(C=C(C(=O)[O-])C2=O)C2CC2)cc1N1CCNCC1	7C	cipro 8.23 minor	47.5185	546.51	221.613	196.472	325.141	221.369	2	2	6	0	41	1	24	16	71.1761	1.736	0	0	17	0	1	17	0	3	3	0	0	1.53686	-2.7116	-0.624156	0.617792	2.76245	-2.88824	-0.574092	0.691838	2.81041	-2.41464	-0.446806	0.771516	3.03113	27.2815	3	0.111111	6	44	3	27
FC1=CC2C(N=C1N1CC(C[NH3+])C(=NOC)C1)N(C=C(C(O)=O)C2=O)C1CC1	8A	gemi 3.5	56.2812	642.927	297.31	159.421	345.424	297.502	5	0	0	1	51	2	28	14	90.5835	1.77615	0	0	18	0	1	23	0	5	4	0	0	1.50125	-2.59867	-0.582968	0.520441	2.79682	-3.29442	-0.483862	0.621945	2.81973	-2.36241	-0.353824	0.725156	3.05226	34.1388	5	0.16129	0	54	6	31
Fc1cc2c(N(C=C(C(O)=O)C2=O)C2CC2)cc1N1CC[NH+](CC1)CC	9A	enro 3.56	55.0392	602.176	250.334	153.389	400.6	201.576	3	0	6	1	49	2	26	18	80.8585	1.65017	0	0	19	0	1	23	0	3	3	0	0	1.48637	-2.78735	-0.536267	0.642352	2.76475	-3.51411	-0.569445	0.599781	2.81045	-2.56797	-0.411288	0.707703	3.03163	33.5428	4	0.137931	6	52	3	29
Fc1cc2c(N(C=C(C(=O)[O-])C2=O)C2CC2)cc1N1CC[NH+](CC1)CC	9B	enro 5.2 minor	54.3724	598.416	216.301	184.163	393.946	204.47	1	2	6	1	48	0	26	18	79.7503	1.66146	0	0	19	0	1	22	0	3	3	0	0	1.48637	-2.78735	-0.539884	0.594573	2.76419	-3.51411	-0.564337	0.588341	2.8104	-2.56797	-0.37007	0.701846	3.03153	33.4076	4	0.137931	6	51	3	29
Fc1cc2c(N(C=C(C(=O)[O-])C2=O)C2CC2)cc1N1CCN(CC1)CC	9C	enro 6.5 minor	53.7057	597.529	205.19	188.328	399.43	198.099	2	2	6	0	47	0	26	18	78.6066	1.67248	0	0	19	0	1	21	0	3	3	0	0	1.48637	-2.76142	-0.537608	0.46582	2.76251	-2.87929	-0.490039	0.638239	2.81043	-2.46826	-0.277449	0.686629	3.03132	32.9743	4	0.137931	6	50	3	29
Fc1cc2c(N(C=C(C(O)=O)C2=O)C2CC2)cc1N1C2CC([NH+](C2)C)C1	10A	dano 2.23	53.7057	575.317	248.229	153.782	366.898	208.419	3	0	6	1	47	2	26	18	78.6066	1.67248	0	0	19	0	1	21	0	3	3	0	0	1.36624	-2.69582	-0.564359	0.638586	2.90643	-3.48424	-0.56284	0.660545	2.81072	-2.47893	-0.407538	0.750224	3.12187	31.3563	3	0.1	6	51	3	30
Fc1cc2c(N(C=C(C(=O)[O-])C2=O)C2CC2)cc1N1C2CC([NH+](C2)C)C1	10B	dano 6.5 major	53.0389	571.684	218.491	181.963	361.91	209.774	1	2	6	1	46	0	26	18	77.4249	1.68315	0	0	19	0	1	20	0	3	3	0	0	1.36624	-2.69583	-0.544477	0.635712	2.90642	-3.48424	-0.562218	0.658481	2.81066	-2.47893	-0.399356	0.720946	3.12187	31.2211	3	0.1	6	50	3	30
Fc1cc2c(N(C=C(C(=O)[O-])C2=O)C2CC2)cc1N1C2CC(N(C2)C)C1	10C	dano 8.23	52.3721	576.414	207.836	189.01	374.936	201.479	2	2	6	0	45	0	26	18	76.2024	1.69339	0	0	19	0	1	19	0	3	3	0	0	1.36624	-2.6597	-0.591251	0.568829	2.83089	-2.78753	-0.560208	0.679623	2.81098	-2.36045	-0.378161	0.74763	3.10807	30.7879	3	0.1	6	49	3	30
[truncated: 266 more columns]

## Sheet: B
mol	ID	Name	apol	ASA	ASA+	ASA-	ASA_H	ASA_P	a_acc	a_acid	a_aro	a_base	a_count	a_don	a_heavy	a_hyd	a_IC	a_ICM	a_nC	a_nF	a_nH	a_nN	a_nO	balabanJ	BCUT_PEOE_0	BCUT_PEOE_1	BCUT_PEOE_2	BCUT_PEOE_3	BCUT_SLOGP_0	BCUT_SLOGP_1	BCUT_SLOGP_2	BCUT_SLOGP_3	BCUT_SMR_0	BCUT_SMR_1	BCUT_SMR_2	BCUT_SMR_3	bpol	b_1rotN	b_1rotR	b_count	b_heavy	b_rotN	b_rotR	b_single	CASA+	CASA-	chi0	chi0v	chi0v_C
Fc1cc2c(N(C=C(C(O)=O)C2=O)C2CC2)c(OC)c1N1CC([NH2+]CC1)C	1A	Gati 3.56	55.8412	583.491	246.798	149.525	361.756	221.735	4	0	6	1	50	2	27	18	84.6854	1.69371	19	1	23	3	4	1.62964	-2.75907	-0.549381	0.574647	2.76572	-3.44156	-0.514864	0.62511	2.81261	-2.54122	-0.367361	0.744179	3.03245	34.1388	4	0.133333	53	30	4	0.133333	44	1494.36	756	19.2922	15.3666	11.8449
Fc1c2N(C=C(C(O)=O)C(=O)c2cc(F)c1N1CC([NH2+]CC1)C)CC	2A	lome 2.23	50.0759	556.556	175.228	118.921	366.01	190.547	3	0	6	1	45	2	25	17	79.6982	1.77107	17	2	20	3	3	1.83273	-2.7583	-0.557318	0.550245	2.74249	-3.4416	-0.455679	0.639059	2.53889	-2.54115	-0.355594	0.729269	2.95906	30.1461	3	0.111111	47	27	3	0.111111	38	995.823	556.908	18.3006	14.0519	10.5605
Fc1c2N(C=C(C(=O)[O-])C(=O)c2cc(F)c1N1CC([NH2+]CC1)C)CC	2B	lome6.5	49.4091	547.849	137.453	148.732	361.134	186.714	1	2	6	1	44	0	25	17	78.5077	1.78427	17	2	19	3	3	1.83273	-2.7583	-0.565301	0.470698	2.74248	-3.4416	-0.502418	0.647655	2.53862	-2.54115	-0.304666	0.711634	2.95905	30.0109	3	0.111111	46	27	3	0.111111	37	755.717	817.877	18.3006	14.0129	10.5605
Fc1c2N(C=C(C(=O)[O-])C(=O)c2cc(F)c1N1CC(NCC1)C)CC	2C	lome 8.23 minor	48.7423	547.216	121.793	159.377	364.676	182.54	2	2	6	0	43	1	25	17	77.2741	1.79707	17	2	18	3	3	1.83273	-2.74636	-0.559505	0.531035	2.6615	-2.91293	-0.521066	0.644385	2.56417	-2.45647	-0.352719	0.693624	2.946	29.5777	3	0.111111	45	27	3	0.111111	36	547.092	875.459	18.3006	13.9356	10.5605
Fc1cc2c(N(C=C(C(O)=O)C2=O)C2CC2)c(OC)c1N1CC2C([NH2+]CCC2)C1	3A	moxi 2.2	60.6948	625.792	252.111	150.663	398.314	227.478	4	0	6	1	54	2	29	20	89.674	1.66063	21	1	25	3	4	1.41799	-2.77262	-0.569005	0.578746	2.86568	-3.42884	-0.511848	0.626401	2.81323	-2.57229	-0.393922	0.718055	3.08715	36.3252	4	0.121212	58	33	4	0.121212	49	1526.53	761.75	20.2837	16.3582	12.8365
Fc1cc2c(N(C=C(C(=O)[O-])C2=O)C2CC2)c(OC)c1N1CC2C([NH2+]CCC2)C1	3B	moxi 8.23	60.028	624.686	221.158	178.884	397.573	227.113	2	2	6	1	53	0	29	20	88.5471	1.6707	21	1	24	3	4	1.41799	-2.77262	-0.55172	0.532215	2.86567	-3.42884	-0.530408	0.646847	2.81317	-2.57229	-0.358019	0.680669	3.08715	36.19	4	0.121212	57	33	4	0.121212	48	1298.2	1050.4	20.2837	16.3192	12.8365
Fc1cc2c3N(C=C(C(=O)[O-])C2=O)C(CCc3c1N1CCC(O)CC1)C	4A	nadi 3.5	52.7409	554.97	113.239	172.531	364.637	190.333	2	2	6	0	46	1	26	18	76.9347	1.67249	19	1	20	2	4	1.60995	-2.7485	-0.547163	0.593819	2.70206	-2.79675	-0.535867	0.68682	2.71018	-2.48034	-0.394846	0.7029	2.9725	29.9011	2	0.0689655	49	29	2	0.0689655	40	478.548	901.821	18.5851	14.4964	11.552
Fc1cc2c(N(C=C(C(O)=O)C2=O)CC)cc1N1CC[NH2+]CC1	5A	nor 3.56	47.0921	539.332	183.508	128.516	334.975	204.357	3	0	6	1	42	2	23	15	72.2569	1.7204	16	1	19	3	3	1.75669	-2.72557	-0.577672	0.559845	2.70041	-3.43112	-0.473357	0.648899	2.51919	-2.50453	-0.356178	0.743769	2.92245	27.8499	3	0.12	44	25	3	0.12	35	1035.53	596.699	16.5601	12.881	9.76758
Fc1cc2c(N(C=C(C(=O)[O-])C2=O)CC)cc1N1CC[NH2+]CC1	5B	nor 8.23 major	46.4253	536.755	153.255	157.195	332.075	204.681	1	2	6	1	41	0	23	15	71.0912	1.73393	16	1	18	3	3	1.75669	-2.72559	-0.572721	0.489466	2.70039	-3.43112	-0.515429	0.655396	2.51855	-2.50453	-0.306038	0.717512	2.92243	27.7147	3	0.12	43	25	3	0.12	34	836.464	858.125	16.5601	12.8421	9.76758
Fc1cc2c3N(C=C(C(O)=O)C2=O)C(COc3c1N1CC[NH+](CC1)C)C	6A	oflox 2.23	52.7477	562.133	181.75	121.361	361.188	200.944	4	0	6	1	47	2	26	17	81.0135	1.72369	18	1	21	3	4	1.60995	-2.77085	-0.535013	0.569113	2.73648	-3.50707	-0.505535	0.562278	2.61013	-2.54984	-0.363411	0.705861	2.95959	33.2723	2	0.0689655	50	29	2	0.0689655	41	1073.78	595.764	18.5851	14.7119	11.2676
Fc1cc2c3N(C=C(C(=O)[O-])C2=O)C(COc3c1N1CC[NH+](CC1)C)C	6B	oflox 5.2 minor	52.0809	555.925	148.065	149.136	355.111	200.814	2	2	6	1	46	0	26	17	79.8317	1.73547	18	1	20	3	4	1.60995	-2.77087	-0.544477	0.476322	2.73644	-3.50707	-0.555163	0.532804	2.60973	-2.54984	-0.296851	0.67958	2.95956	33.1371	2	0.0689655	49	29	2	0.0689655	40	847.375	853.803	18.5851	14.673	11.2676
Fc1cc2c3N(C=C(C(=O)[O-])C2=O)C(COc3c1N1CCN(CC1)C)C	6C	oflox 8.23	51.4141	558.03	139.361	154.836	363.391	194.639	3	2	6	0	45	0	26	17	78.6092	1.74687	18	1	19	3	4	1.60995	-2.74649	-0.539596	0.338331	2.65268	-2.87015	-0.432944	0.493122	2.61829	-2.45242	-0.207605	0.597699	2.94228	32.7039	2	0.0689655	48	29	2	0.0689655	39	637.437	863.363	18.5851	14.6202	11.2676
Fc1cc2c(N(C=C(C(O)=O)C2=O)C2CC2)cc1N1CC[NH2+]CC1	7A	cipro 3.56	48.8521	549.117	270.619	153.793	320.308	228.809	3	0	6	1	43	2	24	16	73.6221	1.71214	17	1	19	3	3	1.53686	-2.72544	-0.595481	0.642468	2.76335	-3.43112	-0.56946	0.729498	2.81045	-2.50451	-0.411306	0.787973	3.03129	27.8499	3	0.111111	46	27	3	0.111111	37	1581.23	744.819	16.8446	13.1655	10.052
Fc1cc2c(N(C=C(C(=O)[O-])C2=O)C2CC2)cc1N1CC[NH2+]CC1	7B	cipro 6.5	48.1853	549.271	241.645	182.071	318.815	230.456	1	2	6	1	42	0	24	16	72.422	1.72433	17	1	18	3	3	1.53686	-2.72545	-0.591253	0.610507	2.76274	-3.43112	-0.564769	0.711275	2.8104	-2.50451	-0.381407	0.798378	3.03119	27.7147	3	0.111111	45	27	3	0.111111	36	1367.23	1030.34	16.8446	13.1265	10.052
Fc1cc2c(N(C=C(C(=O)[O-])C2=O)C2CC2)cc1N1CCNCC1	7C	cipro 8.23 minor	47.5185	546.51	221.613	196.472	325.141	221.369	2	2	6	0	41	1	24	16	71.1761	1.736	17	1	17	3	3	1.53686	-2.7116	-0.624156	0.617792	2.76245	-2.88824	-0.574092	0.691838	2.81041	-2.41464	-0.446806	0.771516	3.03113	27.2815	3	0.111111	44	27	3	0.111111	35	1030.94	1110.65	16.8446	13.0492	10.052
FC1=CC2C(N=C1N1CC(C[NH3+])C(=NOC)C1)N(C=C(C(O)=O)C2=O)C1CC1	8A	gemi 3.5	56.2812	642.927	297.31	159.421	345.424	297.502	5	0	0	1	51	2	28	14	90.5835	1.77615	18	1	23	5	4	1.50125	-2.59867	-0.582968	0.520441	2.79682	-3.29442	-0.483862	0.621945	2.81973	-2.36241	-0.353824	0.725156	3.05226	34.1388	5	0.16129	54	31	5	0.16129	48	2195.34	1017.58	19.9993	15.5455	10.9996
Fc1cc2c(N(C=C(C(O)=O)C2=O)C2CC2)cc1N1CC[NH+](CC1)CC	9A	enro 3.56	55.0392	602.176	250.334	153.389	400.6	201.576	3	0	6	1	49	2	26	18	80.8585	1.65017	19	1	23	3	3	1.48637	-2.78735	-0.536267	0.642352	2.76475	-3.51411	-0.569445	0.599781	2.81045	-2.56797	-0.411288	0.707703	3.03163	33.5428	4	0.137931	52	29	4	0.137931	43	1475.97	750.995	18.4219	14.7952	11.7591
Fc1cc2c(N(C=C(C(=O)[O-])C2=O)C2CC2)cc1N1CC[NH+](CC1)CC	9B	enro 5.2 minor	54.3724	598.416	216.301	184.163	393.946	204.47	1	2	6	1	48	0	26	18	79.7503	1.66146	19	1	22	3	3	1.48637	-2.78735	-0.539884	0.594573	2.76419	-3.51411	-0.564337	0.588341	2.8104	-2.56797	-0.37007	0.701846	3.03153	33.4076	4	0.137931	51	29	4	0.137931	42	1235.29	1051.94	18.4219	14.7563	11.7591
Fc1cc2c(N(C=C(C(=O)[O-])C2=O)C2CC2)cc1N1CCN(CC1)CC	9C	enro 6.5 minor	53.7057	597.529	205.19	188.328	399.43	198.099	2	2	6	0	47	0	26	18	78.6066	1.67248	19	1	21	3	3	1.48637	-2.76142	-0.537608	0.46582	2.76251	-2.87929	-0.490039	0.638239	2.81043	-2.46826	-0.277449	0.686629	3.03132	32.9743	4	0.137931	50	29	4	0.137931	41	936.076	1047.67	18.4219	14.7035	11.7591
Fc1cc2c(N(C=C(C(O)=O)C2=O)C2CC2)cc1N1C2CC([NH+](C2)C)C1	10A	dano 2.23	53.7057	575.317	248.229	153.782	366.898	208.419	3	0	6	1	47	2	26	18	78.6066	1.67248	19	1	21	3	3	1.36624	-2.69582	-0.564359	0.638586	2.90643	-3.48424	-0.56284	0.660545	2.81072	-2.47893	-0.407538	0.750224	3.12187	31.3563	3	0.1	51	30	3	0.1	42	1463.56	752.914	18.1624	14.5357	11.4996
Fc1cc2c(N(C=C(C(=O)[O-])C2=O)C2CC2)cc1N1C2CC([NH+](C2)C)C1	10B	dano 6.5 major	53.0389	571.684	218.491	181.963	361.91	209.774	1	2	6	1	46	0	26	18	77.4249	1.68315	19	1	20	3	3	1.36624	-2.69583	-0.544477	0.635712	2.90642	-3.48424	-0.562218	0.658481	2.81066	-2.47893	-0.399356	0.720946	3.12187	31.2211	3	0.1	50	30	3	0.1	41	1247.8	1039.37	18.1624	14.4968	11.4996
Fc1cc2c(N(C=C(C(=O)[O-])C2=O)C2CC2)cc1N1C2CC(N(C2)C)C1	10C	dano 8.23	52.3721	576.414	207.836	189.01	374.936	201.479	2	2	6	0	45	0	26	18	76.2024	1.69339	19	1	19	3	3	1.36624	-2.6597	-0.591251	0.568829	2.83089	-2.78753	-0.560208	0.679623	2.81098	-2.36045	-0.378161	0.74763	3.10807	30.7879	3	0.1	49	30	3	0.1	40	948.15	1051.46	18.1624	14.444	11.4996
[truncated: 248 more columns]

## Sheet: C
mol	ID	Name	ASA	ASA+	ASA-	ASA_H	ASA_P	a_IC	CASA+	CASA-	DASA	DCASA	E	E_ang	E_ele	E_nb	E_rele	E_rnb	E_rsol	E_rvdw	E_sol	E_tor	E_vdw	PEOE_VSA+0	PEOE_VSA+1	PEOE_VSA+2	PEOE_VSA+3	PEOE_VSA+4	PEOE_VSA+5	PEOE_VSA+6	PEOE_VSA-0	PEOE_VSA-1	PEOE_VSA-5	PEOE_VSA-6	PEOE_VSA_HYD	PEOE_VSA_NEG	PEOE_VSA_PNEG	PEOE_VSA_POL	PEOE_VSA_POS	PEOE_VSA_PPOS	pmi	pmi1	pmi2	pmi3	pmiX	pmiY	pmiZ	Q_VSA_HYD	Q_VSA_NEG
Fc1cc2c(N(C=C(C(O)=O)C2=O)C2CC2)c(OC)c1N1CC([NH2+]CC1)C	1A	Gati 3.56	583.491	246.798	149.525	361.756	221.735	84.6854	1494.36	756	97.2729	738.363	124.21	19.872	17.855	69.9324	67.2882	209039	-76.2813	209048	-93.2235	24.4722	52.0775	98.2827	90.2451	19.6879	0	18.7827	14.7085	17.238	48.4052	0	27.1338	10.2713	256.621	97.719	49.3138	100.043	258.945	50.7292	5922.32	1357.5	4710.77	5776.37	2698.31	2748.72	475.292	200.809	95.7172
Fc1c2N(C=C(C(O)=O)C(=O)c2cc(F)c1N1CC([NH2+]CC1)C)CC	2A	lome 2.23	556.556	175.228	118.921	366.01	190.547	79.6982	995.823	556.908	56.3072	438.915	109.425	21.2801	23.203	74.4493	39.4613	289756	-92.3371	289809	-95.2083	4.52403	51.2463	83.3314	77.449	11.2294	9.02085	18.7827	14.7085	17.238	31.0026	18.7477	27.1338	7.76754	230.781	108.469	58.7187	109.448	231.76	50.7292	5451.18	1072.97	4449.06	5380.34	3202.82	1901.39	346.974	198.683	87.7195
Fc1c2N(C=C(C(=O)[O-])C(=O)c2cc(F)c1N1CC([NH2+]CC1)C)CC	2B	lome6.5	547.849	137.453	148.732	361.134	186.714	78.5077	755.717	817.877	11.2789	62.1601	114.805	18.365	31.5538	80.1891	267.952	809563	-141.248	809436	-166.507	7.22005	48.6353	66.5855	94.366	9.02085	17.4794	0	0	17.238	47.7485	18.7477	13.5669	27.1338	253.948	131.014	64.518	81.7561	204.69	17.238	5379.35	1075.13	4396.22	5287.36	2937.87	1983.85	457.623	196.474	95.7274
Fc1c2N(C=C(C(=O)[O-])C(=O)c2cc(F)c1N1CC(NCC1)C)CC	2C	lome 8.23 minor	547.216	121.793	159.377	364.676	182.54	77.2741	547.092	875.459	37.5845	328.366	104.89	19.1709	26.8012	76.5923	188.42	557816	-102.626	557730	-102.068	0.344924	49.7911	122.105	38.8469	17.6399	17.4794	0	0	0	47.7485	18.7477	13.5669	27.2707	262.567	131.151	64.6549	64.6549	196.071	0	5352.02	1078.1	4376.43	5249.51	2981.11	1959.18	411.73	196.474	95.8643
Fc1cc2c(N(C=C(C(O)=O)C2=O)C2CC2)c(OC)c1N1CC2C([NH2+]CCC2)C1	3A	moxi 2.2	625.792	252.111	150.663	398.314	227.478	89.674	1526.53	761.75	101.448	764.78	114.097	32.5535	-4.25217	52.6339	158.632	238387	-25.7098	238254	-93.1531	19.7712	56.8861	120.006	73.9068	22.8339	0	18.7827	14.7085	17.238	47.0602	0	27.1338	10.2713	263.807	96.3739	49.3138	100.043	267.476	50.7292	7620.31	1387.35	6343.61	7509.66	2436.51	3871.22	1312.58	207.995	95.7172
Fc1cc2c(N(C=C(C(=O)[O-])C2=O)C2CC2)c(OC)c1N1CC2C([NH2+]CCC2)C1	3B	moxi 8.23	624.686	221.158	178.884	397.573	227.113	88.5471	1298.2	1050.4	42.2746	247.794	120.525	29.656	5.07272	59.6768	226.061	253773	-73.9694	253621	-166.769	22.1183	54.604	103.26	90.8239	20.6253	8.45852	0	0	17.238	63.8061	0	13.5669	29.6376	286.974	118.919	55.1132	72.3512	240.406	17.238	7544.02	1391.72	6288.98	7407.35	2672.63	3721.02	1150.37	205.786	103.725
Fc1cc2c3N(C=C(C(=O)[O-])C2=O)C(CCc3c1N1CCC(O)CC1)C	4A	nadi 3.5	554.97	113.239	172.531	364.637	190.333	76.9347	478.548	901.821	59.2922	423.273	70.7846	14.5899	-11.0282	36.9302	24.5785	96523.2	-58.865	96557.5	-117.472	12.3694	47.9584	106.685	41.3177	9.02085	8.45852	10.3242	0	0	84.7623	0	13.5669	34.9014	250.244	145.139	60.3769	70.7011	175.806	10.3242	5534.66	1148.93	4544.74	5375.65	2905.95	2451.15	177.557	202.342	93.7948
Fc1cc2c(N(C=C(C(O)=O)C2=O)CC)cc1N1CC[NH2+]CC1	5A	nor 3.56	539.332	183.508	128.516	334.975	204.357	72.2569	1035.53	596.699	54.9917	438.834	96.5501	19.5519	16.0461	64.8306	9.22766	523592	-102.68	523685	-101.061	4.60415	48.7845	77.2348	89.3266	11.2294	0	18.7827	14.7085	17.238	24.5098	18.7477	27.1338	7.76754	221.048	90.0675	46.81	97.5392	228.52	50.7292	4864.07	925.333	4002.38	4800.43	2920.55	1658.19	285.339	166.995	88.0657
Fc1cc2c(N(C=C(C(=O)[O-])C2=O)CC)cc1N1CC[NH2+]CC1	5B	nor 8.23 major	536.755	153.255	157.195	332.075	204.681	71.0912	836.464	858.125	3.93995	21.6615	102.603	16.7651	25.0073	71.2025	-16.8259	758177	-152.114	758346	-173.879	7.20546	46.1952	60.4889	106.244	9.02085	8.45852	0	0	17.238	41.2557	18.7477	13.5669	27.1338	244.215	112.613	52.6094	69.8474	201.45	17.238	4800.63	926.83	3956.46	4717.98	2841.66	1677.29	281.689	164.787	96.0737
Fc1cc2c3N(C=C(C(O)=O)C2=O)C(COc3c1N1CC[NH+](CC1)C)C	6A	oflox 2.23	562.133	181.75	121.361	361.188	200.944	81.0135	1073.78	595.764	60.3885	478.015	122.369	22.3206	28.393	82.141	-101.554	147428	-93.735	147623	-89.208	9.18217	53.748	56.2235	151.278	19.6879	0	18.7827	14.7085	8.61901	31.0026	0	27.1338	10.2713	258.192	80.3164	49.3138	91.424	269.299	42.1102	5524.8	1098.2	4539.56	5411.84	2414.64	2710.77	399.385	175.995	78.3146
Fc1cc2c3N(C=C(C(=O)[O-])C2=O)C(COc3c1N1CC[NH+](CC1)C)C	6B	oflox 5.2 minor	555.925	148.065	149.136	355.111	200.814	79.8317	847.375	853.803	1.07104	6.42783	127.969	19.488	36.6771	88.0827	-49.7965	112986	-93.4528	113130	-160.119	11.5853	51.4056	39.4776	168.195	17.4794	8.45852	0	0	8.61901	47.7485	0	13.5669	29.6376	281.359	102.862	55.1132	63.7322	242.229	8.61901	5463.82	1099.68	4502.53	5325.42	2319.91	2719.28	424.626	173.786	86.3225
Fc1cc2c3N(C=C(C(=O)[O-])C2=O)C(COc3c1N1CCN(CC1)C)C	6C	oflox 8.23	558.03	139.361	154.836	363.391	194.639	78.6092	637.437	863.363	15.4746	225.926	121.153	20.4172	30.5212	83.3084	132.258	221468	-60.9668	221397	-101.189	9.35432	52.7873	122.105	62.329	17.4794	8.45852	0	0	0	70.9872	0	13.5669	29.6376	281.359	126.1	55.1132	55.1132	210.371	0	5443.85	1095.07	4482.07	5310.56	2178.76	2719.41	545.672	173.786	86.3225
Fc1cc2c(N(C=C(C(O)=O)C2=O)C2CC2)cc1N1CC[NH2+]CC1	7A	cipro 3.56	549.117	270.619	153.793	320.308	228.809	73.6221	1581.23	744.819	116.826	836.409	93.6588	17.4637	12.9324	57.0748	-6.83635	118845	-103.858	118956	-98.9583	12.7255	44.1424	67.1884	89.3266	11.2294	0	18.7827	14.7085	17.238	41.9124	0	27.1338	7.76754	209.657	88.7224	46.81	97.5392	218.474	50.7292	5036.06	1108.12	4033.4	4930.6	2905.15	1703.4	427.515	168.796	105.468
Fc1cc2c(N(C=C(C(=O)[O-])C2=O)C2CC2)cc1N1CC[NH2+]CC1	7B	cipro 6.5	549.271	241.645	182.071	318.815	230.456	72.422	1367.23	1030.34	59.5742	336.889	100.344	14.6851	22.2674	63.9106	99.6999	614669	-169.776	614739	-170.223	15.1869	41.6432	50.4425	106.244	9.02085	8.45852	0	0	17.238	58.6583	0	13.5669	27.1338	232.824	111.268	52.6094	69.8474	191.404	17.238	4978.22	1110.84	3996.85	4848.76	2844.46	1734.01	399.753	166.588	113.476
Fc1cc2c(N(C=C(C(=O)[O-])C2=O)C2CC2)cc1N1CCNCC1	7C	cipro 8.23 minor	546.51	221.613	196.472	325.141	221.369	71.1761	1030.94	1110.65	25.1409	79.7128	92.508	15.366	17.4411	60.1341	62.4835	446609	-117.529	446664	-104.976	10.8581	42.6929	120.273	36.4127	17.6399	8.45852	0	0	0	58.6583	0	13.5669	27.2707	241.443	111.405	52.7463	52.7463	182.785	0	4951.74	1112.54	3963.75	4827.19	2823.55	1780.93	347.253	166.588	113.613
FC1=CC2C(N=C1N1CC(C[NH3+])C(=NOC)C1)N(C=C(C(O)=O)C2=O)C1CC1	8A	gemi 3.5	642.927	297.31	159.421	345.424	297.502	90.5835	2195.34	1017.58	137.889	1177.75	50.4782	21.9546	-26.0075	10.1131	-865.394	899323	62.5341	900126	-101.424	14.0536	36.1206	54.7268	102.944	7.63697	28.6699	10.3242	14.7085	25.857	46.4034	0	33.0362	8.87297	251.267	116.789	59.5004	110.39	244.868	50.8897	7527.06	1493.81	6140.4	7419.92	4359.37	2237.27	930.424	141.475	116.789
Fc1cc2c(N(C=C(C(O)=O)C2=O)C2CC2)cc1N1CC[NH+](CC1)CC	9A	enro 3.56	602.176	250.334	153.389	400.6	201.576	80.8585	1475.97	750.995	96.9444	724.974	100.207	19.996	13.1697	61.8934	3984.96	3.61605e+06	-12.8426	3.61207e+06	-90.7862	10.2542	48.7236	79.9846	111.05	11.2294	0	18.7827	14.7085	8.61901	60.6601	0	27.1338	7.76754	262.924	107.47	46.81	88.9202	244.374	42.1102	6505.72	1178.72	5441.21	6391.5	4391.92	1777.64	336.159	208.871	105.468
Fc1cc2c(N(C=C(C(=O)[O-])C2=O)C2CC2)cc1N1CC[NH+](CC1)CC	9B	enro 5.2 minor	598.416	216.301	184.163	393.946	204.47	79.7503	1235.29	1051.94	32.1377	183.354	106.665	17.2254	22.4294	68.6188	3012.98	2.41641e+06	-57.573	2.41346e+06	-161.82	12.7601	46.1894	63.2387	127.967	9.02085	8.45852	0	0	8.61901	77.406	0	13.5669	27.1338	286.091	130.015	52.6094	61.2284	217.304	8.61901	6433.92	1186.02	5390.51	6291.31	4340.54	1750.15	343.225	206.662	113.476
Fc1cc2c(N(C=C(C(=O)[O-])C2=O)C2CC2)cc1N1CCN(CC1)CC	9C	enro 6.5 minor	597.529	205.19	188.328	399.43	198.099	78.6066	936.076	1047.67	16.8623	111.59	96.2175	18.4683	15.0224	63.0582	3387.5	3170603	-89.0711	3.1673e+06	-100.916	7.48805	48.0358	141.6	36.4127	9.02085	8.45852	0	0	0	71.8507	18.7477	13.5669	27.1338	286.091	143.208	52.6094	52.6094	195.492	0	6373.98	1193.35	5313.96	6240.64	4319.23	1696.58	358.165	206.662	113.476
Fc1cc2c(N(C=C(C(O)=O)C2=O)C2CC2)cc1N1C2CC([NH+](C2)C)C1	10A	dano 2.23	575.317	248.229	153.782	366.898	208.419	78.6066	1463.56	752.914	94.4476	710.645	107.971	40.7404	8.39422	54.5146	6690.18	6160363	-82.1305	6.15375e+06	-94.7064	6.29749	46.1203	75.8898	102.123	14.3753	0	18.7827	14.7085	8.61901	41.9124	0	27.1338	7.76754	234.3	88.7224	46.81	88.9202	234.498	42.1102	5811.19	1216.67	4757.53	5648.17	3405.77	1960.79	444.629	190.294	105.468
Fc1cc2c(N(C=C(C(=O)[O-])C2=O)C2CC2)cc1N1C2CC([NH+](C2)C)C1	10B	dano 6.5 major	571.684	218.491	181.963	361.91	209.774	77.4249	1247.8	1039.37	36.5289	208.435	114.481	37.9397	17.7128	61.5396	7781.56	6893647	-152.447	6886018	-165.904	8.5768	43.8268	59.1438	119.04	12.1668	8.45852	0	0	8.61901	58.6583	0	13.5669	27.1338	257.467	111.268	52.6094	61.2284	207.428	8.61901	5735.99	1222	4696.41	5553.57	3317.09	1973.1	445.802	188.085	113.476
Fc1cc2c(N(C=C(C(=O)[O-])C2=O)C2CC2)cc1N1C2CC(N(C2)C)C1	10C	dano 8.23	576.414	207.836	189.01	374.936	201.479	76.2024	948.15	1051.46	18.8262	103.314	109.355	39.1924	12.5238	57.4615	38064.5	40709048	-393266	41064252	-104.68	6.8767	44.9377	112.977	36.4127	9.02085	8.45852	0	0	0	90.5984	0	13.5669	27.1338	257.467	143.208	52.6094	52.6094	166.869	0	5755.96	1211.88	4723.94	5576.09	3324.78	2018.44	412.739	188.085	113.476
			30.3818	51.0747	21.6072	25.4761	24.0315	5.52265	401.872	166.831	39.0025	315.156	17.7851	7.99989	14.6074	16.773	8195.01	8.61105e+06	83826.5	8.68457e+06	32.6443	5.79565	4.79817	29.0855	36.6507	4.7723	7.08281	9.01786	7.40185	7.94937	17.2956	8.54598	7.25968	10.0392	21.4043	18.8551	5.35007	19.296	29.0582	20.9716	854.098	140.823	740.045	848.539	674.176	634.057	279.27	18.7553	11.3985
[truncated: 58 more columns]

## Sheet: D
mol	ID	Name	ASA	ASA+	ASA-	ASA_H	ASA_P	a_IC	CASA+	CASA-	DASA	DCASA	E	E_ang	E_ele	E_nb	E_rele	E_rnb	E_rsol	E_rvdw	E_sol	E_tor	E_vdw	PEOE_VSA+0	PEOE_VSA+1	PEOE_VSA+2	PEOE_VSA+3	PEOE_VSA+4	PEOE_VSA+5	PEOE_VSA+6	PEOE_VSA-0	PEOE_VSA-1	PEOE_VSA-5	PEOE_VSA-6	PEOE_VSA_HYD	PEOE_VSA_NEG	PEOE_VSA_PNEG	PEOE_VSA_POL	PEOE_VSA_POS	PEOE_VSA_PPOS	pmi	pmi1	pmi2	pmi3	pmiX	pmiY	pmiZ	Q_VSA_HYD	Q_VSA_NEG
Fc1cc2c(N(C=C(C(O)=O)C2=O)C2CC2)c(OC)c1N1CC([NH2+]CC1)C	1A	Gati 3.56	583.491	246.798	149.525	361.756	221.735	84.6854	1494.36	756	97.2729	738.363	124.21	19.872	17.855	69.9324	67.2882	209039	-76.2813	209048	-93.2235	24.4722	52.0775	98.2827	90.2451	19.6879	0	18.7827	14.7085	17.238	48.4052	0	27.1338	10.2713	256.621	97.719	49.3138	100.043	258.945	50.7292	5922.32	1357.5	4710.77	5776.37	2698.31	2748.72	475.292	200.809	95.7172
Fc1c2N(C=C(C(O)=O)C(=O)c2cc(F)c1N1CC([NH2+]CC1)C)CC	2A	lome 2.23	556.556	175.228	118.921	366.01	190.547	79.6982	995.823	556.908	56.3072	438.915	109.425	21.2801	23.203	74.4493	39.4613	289756	-92.3371	289809	-95.2083	4.52403	51.2463	83.3314	77.449	11.2294	9.02085	18.7827	14.7085	17.238	31.0026	18.7477	27.1338	7.76754	230.781	108.469	58.7187	109.448	231.76	50.7292	5451.18	1072.97	4449.06	5380.34	3202.82	1901.39	346.974	198.683	87.7195
Fc1c2N(C=C(C(=O)[O-])C(=O)c2cc(F)c1N1CC([NH2+]CC1)C)CC	2B	lome6.5	547.849	137.453	148.732	361.134	186.714	78.5077	755.717	817.877	11.2789	62.1601	114.805	18.365	31.5538	80.1891	267.952	809563	-141.248	809436	-166.507	7.22005	48.6353	66.5855	94.366	9.02085	17.4794	0	0	17.238	47.7485	18.7477	13.5669	27.1338	253.948	131.014	64.518	81.7561	204.69	17.238	5379.35	1075.13	4396.22	5287.36	2937.87	1983.85	457.623	196.474	95.7274
Fc1c2N(C=C(C(=O)[O-])C(=O)c2cc(F)c1N1CC(NCC1)C)CC	2C	lome 8.23 minor	547.216	121.793	159.377	364.676	182.54	77.2741	547.092	875.459	37.5845	328.366	104.89	19.1709	26.8012	76.5923	188.42	557816	-102.626	557730	-102.068	0.344924	49.7911	122.105	38.8469	17.6399	17.4794	0	0	0	47.7485	18.7477	13.5669	27.2707	262.567	131.151	64.6549	64.6549	196.071	0	5352.02	1078.1	4376.43	5249.51	2981.11	1959.18	411.73	196.474	95.8643
Fc1cc2c(N(C=C(C(O)=O)C2=O)C2CC2)c(OC)c1N1CC2C([NH2+]CCC2)C1	3A	moxi 2.2	625.792	252.111	150.663	398.314	227.478	89.674	1526.53	761.75	101.448	764.78	114.097	32.5535	-4.25217	52.6339	158.632	238387	-25.7098	238254	-93.1531	19.7712	56.8861	120.006	73.9068	22.8339	0	18.7827	14.7085	17.238	47.0602	0	27.1338	10.2713	263.807	96.3739	49.3138	100.043	267.476	50.7292	7620.31	1387.35	6343.61	7509.66	2436.51	3871.22	1312.58	207.995	95.7172
Fc1cc2c(N(C=C(C(=O)[O-])C2=O)C2CC2)c(OC)c1N1CC2C([NH2+]CCC2)C1	3B	moxi 8.23	624.686	221.158	178.884	397.573	227.113	88.5471	1298.2	1050.4	42.2746	247.794	120.525	29.656	5.07272	59.6768	226.061	253773	-73.9694	253621	-166.769	22.1183	54.604	103.26	90.8239	20.6253	8.45852	0	0	17.238	63.8061	0	13.5669	29.6376	286.974	118.919	55.1132	72.3512	240.406	17.238	7544.02	1391.72	6288.98	7407.35	2672.63	3721.02	1150.37	205.786	103.725
Fc1cc2c(N(C=C(C(O)=O)C2=O)CC)cc1N1CC[NH2+]CC1	5A	nor 3.56	539.332	183.508	128.516	334.975	204.357	72.2569	1035.53	596.699	54.9917	438.834	96.5501	19.5519	16.0461	64.8306	9.22766	523592	-102.68	523685	-101.061	4.60415	48.7845	77.2348	89.3266	11.2294	0	18.7827	14.7085	17.238	24.5098	18.7477	27.1338	7.76754	221.048	90.0675	46.81	97.5392	228.52	50.7292	4864.07	925.333	4002.38	4800.43	2920.55	1658.19	285.339	166.995	88.0657
Fc1cc2c(N(C=C(C(=O)[O-])C2=O)CC)cc1N1CC[NH2+]CC1	5B	nor 8.23 major	536.755	153.255	157.195	332.075	204.681	71.0912	836.464	858.125	3.93995	21.6615	102.603	16.7651	25.0073	71.2025	-16.8259	758177	-152.114	758346	-173.879	7.20546	46.1952	60.4889	106.244	9.02085	8.45852	0	0	17.238	41.2557	18.7477	13.5669	27.1338	244.215	112.613	52.6094	69.8474	201.45	17.238	4800.63	926.83	3956.46	4717.98	2841.66	1677.29	281.689	164.787	96.0737
Fc1cc2c3N(C=C(C(O)=O)C2=O)C(COc3c1N1CC[NH+](CC1)C)C	6A	oflox 2.23	562.133	181.75	121.361	361.188	200.944	81.0135	1073.78	595.764	60.3885	478.015	122.369	22.3206	28.393	82.141	-101.554	147428	-93.735	147623	-89.208	9.18217	53.748	56.2235	151.278	19.6879	0	18.7827	14.7085	8.61901	31.0026	0	27.1338	10.2713	258.192	80.3164	49.3138	91.424	269.299	42.1102	5524.8	1098.2	4539.56	5411.84	2414.64	2710.77	399.385	175.995	78.3146
Fc1cc2c3N(C=C(C(=O)[O-])C2=O)C(COc3c1N1CCN(CC1)C)C	6C	oflox 8.23	558.03	139.361	154.836	363.391	194.639	78.6092	637.437	863.363	15.4746	225.926	121.153	20.4172	30.5212	83.3084	132.258	221468	-60.9668	221397	-101.189	9.35432	52.7873	122.105	62.329	17.4794	8.45852	0	0	0	70.9872	0	13.5669	29.6376	281.359	126.1	55.1132	55.1132	210.371	0	5443.85	1095.07	4482.07	5310.56	2178.76	2719.41	545.672	173.786	86.3225
Fc1cc2c(N(C=C(C(O)=O)C2=O)C2CC2)cc1N1CC[NH2+]CC1	7A	cipro 3.56	549.117	270.619	153.793	320.308	228.809	73.6221	1581.23	744.819	116.826	836.409	93.6588	17.4637	12.9324	57.0748	-6.83635	118845	-103.858	118956	-98.9583	12.7255	44.1424	67.1884	89.3266	11.2294	0	18.7827	14.7085	17.238	41.9124	0	27.1338	7.76754	209.657	88.7224	46.81	97.5392	218.474	50.7292	5036.06	1108.12	4033.4	4930.6	2905.15	1703.4	427.515	168.796	105.468
Fc1cc2c(N(C=C(C(=O)[O-])C2=O)C2CC2)cc1N1CC[NH2+]CC1	7B	cipro 6.5	549.271	241.645	182.071	318.815	230.456	72.422	1367.23	1030.34	59.5742	336.889	100.344	14.6851	22.2674	63.9106	99.6999	614669	-169.776	614739	-170.223	15.1869	41.6432	50.4425	106.244	9.02085	8.45852	0	0	17.238	58.6583	0	13.5669	27.1338	232.824	111.268	52.6094	69.8474	191.404	17.238	4978.22	1110.84	3996.85	4848.76	2844.46	1734.01	399.753	166.588	113.476
FC1=CC2C(N=C1N1CC(C[NH3+])C(=NOC)C1)N(C=C(C(O)=O)C2=O)C1CC1	8A	gemi 3.5	642.927	297.31	159.421	345.424	297.502	90.5835	2195.34	1017.58	137.889	1177.75	50.4782	21.9546	-26.0075	10.1131	-865.394	899323	62.5341	900126	-101.424	14.0536	36.1206	54.7268	102.944	7.63697	28.6699	10.3242	14.7085	25.857	46.4034	0	33.0362	8.87297	251.267	116.789	59.5004	110.39	244.868	50.8897	7527.06	1493.81	6140.4	7419.92	4359.37	2237.27	930.424	141.475	116.789
Fc1cc2c(N(C=C(C(O)=O)C2=O)C2CC2)cc1N1CC[NH+](CC1)CC	9A	enro 3.56	602.176	250.334	153.389	400.6	201.576	80.8585	1475.97	750.995	96.9444	724.974	100.207	19.996	13.1697	61.8934	3984.96	3.61605e+06	-12.8426	3.61207e+06	-90.7862	10.2542	48.7236	79.9846	111.05	11.2294	0	18.7827	14.7085	8.61901	60.6601	0	27.1338	7.76754	262.924	107.47	46.81	88.9202	244.374	42.1102	6505.72	1178.72	5441.21	6391.5	4391.92	1777.64	336.159	208.871	105.468
Fc1cc2c(N(C=C(C(=O)[O-])C2=O)C2CC2)cc1N1CC[NH+](CC1)CC	9B	enro 5.2 minor	598.416	216.301	184.163	393.946	204.47	79.7503	1235.29	1051.94	32.1377	183.354	106.665	17.2254	22.4294	68.6188	3012.98	2.41641e+06	-57.573	2.41346e+06	-161.82	12.7601	46.1894	63.2387	127.967	9.02085	8.45852	0	0	8.61901	77.406	0	13.5669	27.1338	286.091	130.015	52.6094	61.2284	217.304	8.61901	6433.92	1186.02	5390.51	6291.31	4340.54	1750.15	343.225	206.662	113.476
Fc1cc2c(N(C=C(C(=O)[O-])C2=O)C2CC2)cc1N1CCN(CC1)CC	9C	enro 6.5 minor	597.529	205.19	188.328	399.43	198.099	78.6066	936.076	1047.67	16.8623	111.59	96.2175	18.4683	15.0224	63.0582	3387.5	3170603	-89.0711	3.1673e+06	-100.916	7.48805	48.0358	141.6	36.4127	9.02085	8.45852	0	0	0	71.8507	18.7477	13.5669	27.1338	286.091	143.208	52.6094	52.6094	195.492	0	6373.98	1193.35	5313.96	6240.64	4319.23	1696.58	358.165	206.662	113.476
Fc1cc2c(N(C=C(C(O)=O)C2=O)C2CC2)cc1N1C2CC([NH+](C2)C)C1	10A	dano 2.23	575.317	248.229	153.782	366.898	208.419	78.6066	1463.56	752.914	94.4476	710.645	107.971	40.7404	8.39422	54.5146	6690.18	6160363	-82.1305	6.15375e+06	-94.7064	6.29749	46.1203	75.8898	102.123	14.3753	0	18.7827	14.7085	8.61901	41.9124	0	27.1338	7.76754	234.3	88.7224	46.81	88.9202	234.498	42.1102	5811.19	1216.67	4757.53	5648.17	3405.77	1960.79	444.629	190.294	105.468
Fc1cc2c(N(C=C(C(=O)[O-])C2=O)C2CC2)cc1N1C2CC(N(C2)C)C1	10C	dano 8.23	576.414	207.836	189.01	374.936	201.479	76.2024	948.15	1051.46	18.8262	103.314	109.355	39.1924	12.5238	57.4615	38064.5	40709048	-393266	41064252	-104.68	6.8767	44.9377	112.977	36.4127	9.02085	8.45852	0	0	0	90.5984	0	13.5669	27.1338	257.467	143.208	52.6094	52.6094	166.869	0	5755.96	1211.88	4723.94	5576.09	3324.78	2018.44	412.739	188.085	113.476
[truncated: 58 more columns]

## Sheet: E
mol	ID	Name	ASA	ASA+	ASA-	ASA_H	ASA_P	a_IC	CASA+	CASA-	DASA	DCASA	E	E_ang	E_ele	E_nb	E_rele	E_rnb	E_rsol	E_rvdw	E_sol	E_tor	E_vdw	PEOE_VSA+0	PEOE_VSA+1	PEOE_VSA+2	PEOE_VSA+3	PEOE_VSA+4	PEOE_VSA+5	PEOE_VSA+6	PEOE_VSA-0	PEOE_VSA-1	PEOE_VSA-5	PEOE_VSA-6	PEOE_VSA_HYD	PEOE_VSA_NEG	PEOE_VSA_PNEG	PEOE_VSA_POL	PEOE_VSA_POS	PEOE_VSA_PPOS	pmi	pmi1	pmi2	pmi3	pmiX	pmiY	pmiZ	Q_VSA_HYD	Q_VSA_NEG
Fc1cc2c3N(C=C(C(=O)[O-])C2=O)C(CCc3c1N1CCC(O)CC1)C	4A	nadi 3.5	554.97	113.239	172.531	364.637	190.333	76.9347	478.548	901.821	59.2922	423.273	70.7846	14.5899	-11.0282	36.9302	24.5785	96523.2	-58.865	96557.5	-117.472	12.3694	47.9584	106.685	41.3177	9.02085	8.45852	10.3242	0	0	84.7623	0	13.5669	34.9014	250.244	145.139	60.3769	70.7011	175.806	10.3242	5534.66	1148.93	4544.74	5375.65	2905.95	2451.15	177.557	202.342	93.7948
Fc1cc2c3N(C=C(C(=O)[O-])C2=O)C(COc3c1N1CC[NH+](CC1)C)C	6B	oflox 5.2 minor	555.925	148.065	149.136	355.111	200.814	79.8317	847.375	853.803	1.07104	6.42783	127.969	19.488	36.6771	88.0827	-49.7965	112986	-93.4528	113130	-160.119	11.5853	51.4056	39.4776	168.195	17.4794	8.45852	0	0	8.61901	47.7485	0	13.5669	29.6376	281.359	102.862	55.1132	63.7322	242.229	8.61901	5463.82	1099.68	4502.53	5325.42	2319.91	2719.28	424.626	173.786	86.3225
Fc1cc2c(N(C=C(C(=O)[O-])C2=O)C2CC2)cc1N1CCNCC1	7C	cipro 8.23 minor	546.51	221.613	196.472	325.141	221.369	71.1761	1030.94	1110.65	25.1409	79.7128	92.508	15.366	17.4411	60.1341	62.4835	446609	-117.529	446664	-104.976	10.8581	42.6929	120.273	36.4127	17.6399	8.45852	0	0	0	58.6583	0	13.5669	27.2707	241.443	111.405	52.7463	52.7463	182.785	0	4951.74	1112.54	3963.75	4827.19	2823.55	1780.93	347.253	166.588	113.613
Fc1cc2c(N(C=C(C(=O)[O-])C2=O)C2CC2)cc1N1C2CC([NH+](C2)C)C1	10B	dano 6.5 major	571.684	218.491	181.963	361.91	209.774	77.4249	1247.8	1039.37	36.5289	208.435	114.481	37.9397	17.7128	61.5396	7781.56	6893647	-152.447	6886018	-165.904	8.5768	43.8268	59.1438	119.04	12.1668	8.45852	0	0	8.61901	58.6583	0	13.5669	27.1338	257.467	111.268	52.6094	61.2284	207.428	8.61901	5735.99	1222	4696.41	5553.57	3317.09	1973.1	445.802	188.085	113.476
[truncated: 58 more columns]

## Sheet: F
R	R calib	rmse	Rpred	rmse	Q pred	rmse
0.0683068	0.81332	0.191104	-0.246432	0.517533	0.640654	0.265229
0.192803	0.609137	0.271494	-0.36918	0.634563	0.114236	0.404261
0.299927	0.72076	0.234457	0.325261	2.15821	0.262622	0.380547
-0.404473	0.754105	0.222019	0.87173	0.773493	0.344799	0.351034
-0.184532	0.692927	0.251369	0.112596	0.696362	0.249474	0.374487
-0.229779	0.900999	0.151895	-0.494734	0.663277	0.544184	0.288286
-0.124813	0.807937	0.193682	-0.478701	0.724811	-0.0121329	0.615571
0.0842703	0.922483	0.128184	-0.496654	0.897967	0.632385	0.273692
-0.278508	0.673203	0.26077	-0.455698	0.774567	0.475759	0.308968
-0.154039	0.806942	0.2049	0.704971	1.04718	0.239948	0.378428
0.0738191	0.804691	0.19394	-0.244438	0.526184	0.117981	0.435741
0.340621	0.587675	0.283176	-0.485774	0.696927	0.212328	0.397692
-0.132649	0.692327	0.244772	0.519709	0.544151	0.328726	0.371098
-0.0602357	0.286525	0.369072	-0.367335	0.636029	-0.0521667	0.513368
-0.233261	0.900785	0.154307	-0.14308	0.497654	0.0290516	0.47148
-0.0023516	0.840862	0.177309	-0.100113	0.64673	0.721691	0.232373
0.209307	0.733302	0.231763	0.225667	0.656134	0.299558	0.368473
-0.280029	0.85431	0.178462	-0.278399	0.518674	0.23267	0.37189
-0.462973	0.78556	0.200081	-0.393622	0.576642	-0.0624391	0.525619
0.0964279	0.277883	0.366868	-0.465569	0.553461	-0.0149332	0.444695
0.0252605	0.584154	0.293326	-0.00159671	0.481293	0.00101561	0.474764
0.0154295	0.923551	0.120467	-0.498934	0.621766	0.418431	0.327079
0.0683068	0.81332	0.191104	-0.246432	0.517533	0.640654	0.265229
0.192803	0.609137	0.271494	-0.36918	0.634563	0.114236	0.404261
0.299927	0.72076	0.234457	0.325261	2.15821	0.262622	0.380547
-0.404473	0.754105	0.222019	0.87173	0.773493	0.344799	0.351034
-0.184532	0.692927	0.251369	0.112596	0.696362	0.249474	0.374487
-0.229779	0.900999	0.151895	-0.494734	0.663277	0.544184	0.288286
-0.124813	0.807937	0.193682	-0.478701	0.724811	-0.0121329	0.615571
0.0842703	0.922483	0.128184	-0.496654	0.897967	0.632385	0.273692
-0.278508	0.673203	0.26077	-0.455698	0.774567	0.475759	0.308968
-0.154039	0.806942	0.2049	0.704971	1.04718	0.239948	0.378428
0.0738191	0.804691	0.19394	-0.244438	0.526184	0.117981	0.435741
0.340621	0.587675	0.283176	-0.485774	0.696927	0.212328	0.397692
-0.132649	0.692327	0.244772	0.519709	0.544151	0.328726	0.371098
-0.0602357	0.286525	0.369072	-0.367335	0.636029	-0.0521667	0.513368
-0.233261	0.900785	0.154307	-0.14308	0.497654	0.0290516	0.47148
-0.0023516	0.840862	0.177309	-0.100113	0.64673	0.721691	0.232373
0.209307	0.733302	0.231763	0.225667	0.656134	0.299558	0.368473
-0.280029	0.85431	0.178462	-0.278399	0.518674	0.23267	0.37189
-0.462973	0.78556	0.200081	-0.393622	0.576642	-0.0624391	0.525619
0.0964279	0.277883	0.366868	-0.465569	0.553461	-0.0149332	0.444695
0.262463	0.307154	0.354191	0.846649	0.250652	0.146217	0.400471
-0.416015	0.663327	0.265597	0.461564	0.472693	0.319478	0.350903
0.0843845	0.573958	0.291096	-0.479782	0.691998	-0.0454043	0.465095
-0.0960804	0.405974	0.331462	-0.335256	0.596832	-0.0181189	0.617592
0.17564	0.707168	0.238851	-0.332699	0.563417	0.138767	0.408331
-0.0795411	0.754433	0.276113	0.102654	0.757417	-0.0187405	0.519204
-0.073424	0.505083	0.312716	-0.375934	0.827624	0.12382	0.41953
-0.28516	0.853665	0.198193	-0.464552	0.578101	0.121459	0.404777
0.0484657	0.412709	0.339386	-0.465831	0.571333	0.0242315	0.646436
0.0990473	0.531803	0.292111	-0.281835	0.62945	0.0341168	0.460434
0.2306	0.86894	0.187887	-0.447539	0.625301	0.511903	0.29834
-0.179521	0.968968	0.077857	-0.346682	0.732338	0.678814	0.258559
0.266125	0.731538	0.223844	-0.190642	0.62686	0.632043	0.267251
-0.0110546	0.750726	0.234383	0.16724	0.736667	0.129963	0.40787
-0.149105	0.544346	0.295891	-0.465729	0.604614	-0.0414082	0.523974
0.21756	0.888028	0.155553	-0.494405	0.628974	0.618895	0.263686
-0.0997278	0.860035	0.165603	-0.0602928	0.653126	0.326402	0.365137
0.169491	0.766165	0.247463	-0.445069	0.596223	0.000776581	0.535131
0.0252605	0.584154	0.293326	-0.00159671	0.481293	0.00101561	0.474764
0.0154295	0.923551	0.120467	-0.498934	0.621766	0.418431	0.327079
0.0683068	0.81332	0.191104	-0.246432	0.517533	0.640654	0.265229
0.192803	0.609137	0.271494	-0.36918	0.634563	0.114236	0.404261
0.299927	0.72076	0.234457	0.325261	2.15821	0.262622	0.380547
-0.404473	0.754105	0.222019	0.87173	0.773493	0.344799	0.351034
-0.184532	0.692927	0.251369	0.112596	0.696362	0.249474	0.374487
-0.229779	0.900999	0.151895	-0.494734	0.663277	0.544184	0.288286
-0.124813	0.807937	0.193682	-0.478701	0.724811	-0.0121329	0.615571
0.0842703	0.922483	0.128184	-0.496654	0.897967	0.632385	0.273692
-0.278508	0.673203	0.26077	-0.455698	0.774567	0.475759	0.308968
-0.154039	0.806942	0.2049	0.704971	1.04718	0.239948	0.378428
0.0738191	0.804691	0.19394	-0.244438	0.526184	0.117981	0.435741
0.340621	0.587675	0.283176	-0.485774	0.696927	0.212328	0.397692
-0.132649	0.692327	0.244772	0.519709	0.544151	0.328726	0.371098
-0.0602357	0.286525	0.369072	-0.367335	0.636029	-0.0521667	0.513368
-0.233261	0.900785	0.154307	-0.14308	0.497654	0.0290516	0.47148
-0.0023516	0.840862	0.177309	-0.100113	0.64673	0.721691	0.232373
0.209307	0.733302	0.231763	0.225667	0.656134	0.299558	0.368473
-0.280029	0.85431	0.178462	-0.278399	0.518674	0.23267	0.37189
-0.462973	0.78556	0.200081	-0.393622	0.576642	-0.0624391	0.525619
0.0964279	0.277883	0.366868	-0.465569	0.553461	-0.0149332	0.444695
0.262463	0.307154	0.354191	0.846649	0.250652	0.146217	0.400471
-0.416015	0.663327	0.265597	0.461564	0.472693	0.319478	0.350903
0.0843845	0.573958	0.291096	-0.479782	0.691998	-0.0454043	0.465095
-0.0960804	0.405974	0.331462	-0.335256	0.596832	-0.0181189	0.617592
0.17564	0.707168	0.238851	-0.332699	0.563417	0.138767	0.408331
-0.0795411	0.754433	0.276113	0.102654	0.757417	-0.0187405	0.519204
-0.073424	0.505083	0.312716	-0.375934	0.827624	0.12382	0.41953
-0.28516	0.853665	0.198193	-0.464552	0.578101	0.121459	0.404777
0.0484657	0.412709	0.339386	-0.465831	0.571333	0.0242315	0.646436
0.0990473	0.531803	0.292111	-0.281835	0.62945	0.0341168	0.460434
0.2306	0.86894	0.187887	-0.447539	0.625301	0.511903	0.29834
-0.179521	0.968968	0.077857	-0.346682	0.732338	0.678814	0.258559
0.266125	0.731538	0.223844	-0.190642	0.62686	0.632043	0.267251
-0.0110546	0.750726	0.234383	0.16724	0.736667	0.129963	0.40787
-0.149105	0.544346	0.295891	-0.465729	0.604614	-0.0414082	0.523974
0.21756	0.888028	0.155553	-0.494405	0.628974	0.618895	0.263686
-0.0997278	0.860035	0.165603	-0.0602928	0.653126	0.326402	0.365137
0.169491	0.766165	0.247463	-0.445069	0.596223	0.000776581	0.535131
